# Supplementary material for: Programmable multispecific DNA-origami-based T-cell engagers
Source: Nat Nanotechnol. 2023 Aug 17;18(11):1319–26. doi: 10.1038/s41565-023-01471-7 (PMC10656288; doi:10.1038/s41565-023-01471-7)
Supplement: Supplementary file 3 — Statistical source data for all the relevant supplementary figures. [file 41565_2023_1471_MOESM3_ESM.xls]

## Sheet: Fig_S1h_1
Incubation time (h)	Proximal	Distal	No antibody
0.5	605.622	1032.82	76
1	839.805	1526.1	78.9
2	1314.01	2260.23	145
4	1803.06	2605.81	229.9

## Sheet: Fig_S1h_2
Incubation time (h)	Proximal	Distal
0.5	298.376	865.826
1	365.775	980.989
2	503.752	1459.18
4	699.158	1950.8

## Sheet: Fig_S1h_3
Incubation time (h)	Proximal	Distal
0.5	325.255	640.729
1	384.96	792.628
2	509.67	1082.8
4	696.42	1460.67

## Sheet: Fig_S1h_4
Incubation time (h)	Proximal	Distal
0.5	248.715	373.148
1	263.065	483.089
2	333.25	723.104
4	411.905	1062.1

## Sheet: Fig_S1h_5
Incubation time (h)	Proximal	Distal
0.5	163.905	499.825
1	181.752	553.854
2	261.171	674.57
4	356.465	857.745

## Sheet: Fig_S1i
Row	proximal	proximal error	distal	distal error
P_1	1927.41	520.116	2597.69	587.807
P_2	619.441	387.18	2049.14	604.349
P_3	692.83	248.616	1371.67	562.643
P_4	350.109	175.323	1127.57	442.037
P_5	348.775	131.746	731.901	351.619

## Sheet: Fig_S4c_top_left
Incubation time (h)	No antibody	1 antibody	2 antibody	3 antibody	4 antibody
0.5	0.022275	0.9712	2.81362	3.34785	4.1298
1	0.0241	1.1116	3.75395	4.94652	5.71845
2	0.05205	1.43975	4.75405	6.2398	6.97315
4	0.0813	1.1564	4.9136	7.4686	7.7895

## Sheet: Fig_S4c_bottom_left
Incubation time (h)	1 antibody	2 antibody	3 antibody	4 antibody
0.5	0.731319	0.574496	0.481205	0.559244
1	0.83704	0.766495	0.710991	0.774374
2	1.08414	0.970699	0.89688	0.944282
4	0.870775	1.00328	1.0735	1.05483

## Sheet: Fig_S4c_top_right
Incubation time (h)	1 antibody	2 antibody	3 antibody	4 antibody
0	1.4535	4.96045	6.47385	7.1148
1	0.845625	4.14575	5.54875	6.8251
2	0.64245	3.10822	4.6067	6.21608
3	0.5661	2.53595	4.09282	5.4385
4	0.489175	2.17943	3.61397	5.1327

## Sheet: Fig_S4c_bottom_right
Incubation time (h)	1 antibody	2 antibody	3 antibody	4 antibody
0	1.00282	0.982039	0.994328	0.983939
1	0.368509	0.771974	0.772164	0.942553
2	0.156497	0.504455	0.545929	0.85555
3	0.0768266	0.356897	0.42252	0.744468
4	-0.00344397	0.264969	0.307524	0.700782

[truncated: 16 more sheets: Fig_S4d, Fig_S4e, Fig_S5b_top, Fig_S6_left, Fig_S6_right, Fig. S7, Fig_S8, Fig_S11, Fig. S13, Fig. S15, Fig. S16, Fig. S17b, Fig. S19c, Fig. S19b, Fig. S19e, Fig. S20]
