# Supplementary material for: Programmable multispecific DNA-origami-based T-cell engagers
Source: Nat Nanotechnol. 2023 Aug 17;18(11):1319–26. doi: 10.1038/s41565-023-01471-7 (PMC10656288; doi:10.1038/s41565-023-01471-7)
Supplement: Supplementary file 4 — Source Data Figs. 1 and 2 - Unprocessed gels and EM data. [file 41565_2023_1471_MOESM4_ESM.xlsx]

## Sheet: Figure 1
Fig 1c	100 pM							Fig 1c	1000 pM
Row	---------	----cd19---	----cd22---	----CLL1---	----cd123---			Row	---------	----cd19---	----cd22---	----CLL1---	----cd123---
---------	0	-0.00376352	0.000399614	-0.00207468	-0.00329419			---------	0	0.0019289	0.00915052	0.00551789	0.00779799
----cd3----	0	0.0755148	0.00992078	0.0185775	0.00808057			----cd3----	0	0.402564	0.0123193	0.1447	0.0133976
----cd28---	0	-0.00234164	0.0190664	-0.00384267	-0.00599167			----cd28---	0	0.00181349	0.00466357	-0.00621098	0.00129335
---cd137---	0	0.00210919	0.00128842	0.00054382	0.00224284			---cd137---	0	0.0011546	0.0201941	-0.00326782	-0.00112867
--cd3+cd3--	0	0.220987	-0.133049	-0.0640967	-0.0505129			--cd3+cd3--	0	0.202823	-0.0164825	0.00399912	0.0496334
--cd28+cd3-	0	0.623454	0.0121366	-0.0810805	-0.0273695			--cd28+cd3-	0	1.28074	0.0457294	-0.0357435	-0.104811
-cd137+cd3-	0	0.103101	0.0259057	0.0184155	0.0802498			-cd137+cd3-	0	0.417665	0.0370348	-0.0248202	-0.00505418
Fig 1d	100 pM							Fig 1d	1000 pM
Row	-cd19+cd19-	-cd19+cd22-	-cd22+cd22-	-cd19+CLL1-	-CLL1+CLL1-			Row	-cd19+cd19-	-cd19+cd22-	-cd22+cd22-	-cd19+CLL1-	-CLL1+CLL1-
---------	0.00145254	-0.00353214	-0.00196123	0.00124899	-0.0052097			---------	0.00420465	0.00741165	0.00713103	0.00562802	0.00380545
----cd3----	0.469283	0.604055	0.0271903	0.107819	-0.0243127			----cd3----	0.472613	0.624852	0.122293	0.0536104	0.157585
----cd28---	0.000902643	0.0154668	-0.00268211	0.00852834	-0.00553137			----cd28---	0.0099352	0.0298308	0.00248792	-0.000764934	-0.00228866
---cd137---	0.00253994	0.000197154	-0.00488846	0.00377033	-0.00101624			---cd137---	0.000846104	5.28435e-05	0.00132022	0.00049949	-0.00193658
--cd3+cd3--	0.29251	-0.0423975	-0.0309574	-0.0862806	-0.0297813			--cd3+cd3--	0.287822	-0.0899608	0.0498942	-0.0995637	-0.0471578
--cd28+cd3-	1.33832	0.972771	-0.00751837	0.475988	-0.160371			--cd28+cd3-	1.71335	0.234204	0.128779	0.16877	-0.127958
-cd137+cd3-	0.355828	0.258528	0.0679461	0.0481576	-0.078208			-cd137+cd3-	0.363796	0.0623264	0.103954	0.00565806	-0.0194346
Fig 1e
Row	Relative activation (a.u.)
-cd19+cd19- / --cd28+cd3-	1.33832
-cd19+cd22- / --cd28+cd3-	0.972771
----cd19--- / --cd28+cd3-	0.623454
-cd19+cd22- / ----cd3----	0.604055
-cd19+CLL1- / --cd28+cd3-	0.475988
-cd19+cd19- / ----cd3----	0.469283
-cd19+cd19- / -cd137+cd3-	0.355828
-cd19+cd19- / --cd3+cd3--	0.29251
-cd19+cd22- / -cd137+cd3-	0.258528
----cd19--- / --cd3+cd3--	0.220987
-cd19+CLL1- / ----cd3----	0.107819
----cd19--- / -cd137+cd3-	0.103101
----cd19--- / ----cd3----	0.0755148
-cd22+cd22- / -cd137+cd3-	0.0679461
-cd19+CLL1- / -cd137+cd3-	0.0481576
-cd22+cd22- / ----cd3----	0.0271903
----cd22--- / -cd137+cd3-	0.0259057
----cd22--- / ----cd28---	0.0190664
----CLL1--- / ----cd3----	0.0185775
----CLL1--- / -cd137+cd3-	0.0184155
-cd19+cd22- / ----cd28---	0.0154668
----cd22--- / --cd28+cd3-	0.0121366
----cd22--- / ----cd3----	0.00992078
-cd19+CLL1- / ----cd28---	0.00852834
-cd19+CLL1- / ---cd137---	0.00377033
-cd19+cd19- / ---cd137---	0.00253994
----cd19--- / ---cd137---	0.00210919
-cd19+cd19- / ---------	0.00145254
----cd22--- / ---cd137---	0.00128842
-cd19+CLL1- / ---------	0.00124899
-cd19+cd19- / ----cd28---	0.000902643
----CLL1--- / ---cd137---	0.00054382
----cd22--- / ---------	0.000399614
-cd19+cd22- / ---cd137---	0.000197154
-CLL1+CLL1- / ---cd137---	-0.00101624
-cd22+cd22- / ---------	-0.00196123
----CLL1--- / ---------	-0.00207468
----cd19--- / ----cd28---	-0.00234164
-cd22+cd22- / ----cd28---	-0.00268211
-cd19+cd22- / ---------	-0.00353214
----cd19--- / ---------	-0.00376352
----CLL1--- / ----cd28---	-0.00384267
-cd22+cd22- / ---cd137---	-0.00488846
-CLL1+CLL1- / ---------	-0.0052097
-CLL1+CLL1- / ----cd28---	-0.00553137
-cd22+cd22- / --cd28+cd3-	-0.00751837
-CLL1+CLL1- / ----cd3----	-0.0243127
-CLL1+CLL1- / --cd3+cd3--	-0.0297813
-cd22+cd22- / --cd3+cd3--	-0.0309574
-cd19+cd22- / --cd3+cd3--	-0.0423975
----CLL1--- / --cd3+cd3--	-0.0640967
-CLL1+CLL1- / -cd137+cd3-	-0.078208
----CLL1--- / --cd28+cd3-	-0.0810805
-cd19+CLL1- / --cd3+cd3--	-0.0862806
----cd22--- / --cd3+cd3--	-0.133049
-CLL1+CLL1- / --cd28+cd3-	-0.160371

## Sheet: Figure 2
Figure 2 d
Concentration, pM	a CD3	SD	a CD3 x aCCD19	SD	PBMC + Nalm-6		conc BsBli, pM	BsBli	SD
8000	0.303	0.023	0.923	0.007	0.125		9000	0.938	0.006
2500	0.203	0.037	0.844	0.038	0.125		900	0.935	0.001
800	0.155	0.022	0.824	0.062	0.125		90	0.883	0.004
250	0.135	0.013	0.697	0.013	0.125		9	0.861	0.003
80	0.126	0.012	0.62	0.088	0.125		0.9	0.881	0.001
25	0.126	0.007	0.406	0.045	0.125		0.09	0.591	0.026
8	0.128	0.005	0.187	0.028	0.125		0.009	0.186	0.009
2.5	0.126	0.005	0.125	0.006	0.125		0.0009	0.137	0.006
Figure 2 e
Concentration, nM	a CD3 x CD33	SD	a CD3	SD	PBMC + Molm
2.5	0.56	0.04	0.28	0.02	0.11
1	0.51	0.04	0.19	0.03	0.11
0.5	0.41	0.03	0.13	0	0.11
0.25	0.44	0.02	0.15	0.01	0.11
0.05	0.24	0.02	0.15	0.03	0.11
0.01	0.14	0.02	0.12	0.01	0.11
0.005	0.14	0	0.12	0.01	0.11
Figure 2 f
Concentration, nM	a CD3 x PSMA	SD	a CD3	SD	PBMC_avg
5	0.748791	0.00614299	0.438471	0.105715	0.0817783
2	0.684309	0.0320578	0.118971	0.0131092	0.0817783
0.5	0.442221	0.046401	0.0786084	0.00936666	0.0817783
0.2	0.125803	0.0791885	0.0162449	0.0198089	0.0817783
0.05	0.0578952	0.0553859	0.0340499	0.0150607	0.0817783
Figure 2 g
	in percent
Concentration, nM	a CD3 x Epcam	SD	a CD3	SD	PBMC_avg
5	88.0825	2.34994	33.1923	6.43084	9.1
2	75.4377	6.84382	26.2728	9.60734	9.1
0.5	60.3774	4.34878	16.6912	9.05493	9.1
0.1	27.1679	5.88115	10.0931	5.06198	9.1
0.01	13.6426	5.22665	8.88671	7.4552	9.1
Figure 2 h
Concentration, nM
Concentration [nM]	aCD3 x aCD19	aCD3	A20+Splenocyte
5	0.7771	0.399	0.14
1	0.7637	0.3309	0.14
0.5	0.7405	0.3574	0.14
0.1	0.368	0.2031	0.14
0.05	0.4036	0.2507	0.14

## Sheet: Fig. 3c
X versus Y Axis	Time in Min	Radiant efficiency [p/s/cm²/sr] / [µW/cm²]											Time in Min	Radiant efficiency [p/s/cm²/sr] / [µW/cm²]											Time in Min	Radiant efficiency [p/s/cm²/sr] / [µW/cm²]
Treatment		PTE 2x19-3												Cy7 DNA												Cy7 Chassis
Location of Fluorescent Signal		Periphery			Bladder			Liver						Periphery			Bladder			Liver						Periphery			Bladder			Liver
	0.5	7923000000	10559000000	8680200000	1747000000	2791000000	19800000	13520000000	18610000000	15200000000			0.5	30820000000	37480000000	38150000000	11320000000	18110000000	11610000000	14130000000	27390000000	27120000000			0.5	14806000000	20070000000	23230000000	5344000000	10190000000	9420000000	19790000000	22670000000	21490000000
	1	8789000000	10559000000	8680200000	2041000000	2791000000	19800000	14620000000	18610000000	15200000000			1	34040000000	37480000000	38150000000	12420000000	18110000000	11610000000	15540000000	27390000000	27120000000			1	16759000000	20070000000	23230000000	6181000000	10190000000	9420000000	22180000000	22670000000	21490000000
	1.5	8565000000	11122000000	8588000000	2095000000	2948000000	232000000	13470000000	19910000000	15300000000			1.5	32250000000	39270000000	37720000000	12270000000	19120000000	12090000000	14490000000	27360000000	26570000000			1.5	14216000000	21700000000	23481000000	5464000000	10720000000	9709000000	19550000000	24030000000	21450000000
	2	8897000000	10873000000	8685300000	2213000000	2917000000	234700000	14550000000	19460000000	14650000000			2	34250000000	37780000000	37320000000	12880000000	18640000000	12570000000	15150000000	26020000000	25990000000			2	17236000000	20210000000	23124000000	6274000000	10370000000	9646000000	21600000000	23040000000	21630000000
	2.5	9002000000	11282000000	8616700000	2308000000	3058000000	223300000	14550000000	19780000000	14920000000			2.5	34260000000	38510000000	37230000000	12710000000	18950000000	12820000000	15430000000	26940000000	26180000000			2.5	17429000000	21880000000	24220000000	6391000000	11000000000	10260000000	22990000000	24040000000	22250000000
	3	9043000000	11052000000	8467200000	2407000000	3088000000	112800000	14380000000	19620000000	15110000000			3	34130000000	38030000000	36910000000	12920000000	18870000000	13710000000	15470000000	25820000000	25590000000			3	16722000000	21580000000	23970000000	6518000000	11230000000	10220000000	21910000000	23950000000	22110000000
	3.5	9401000000	10893000000	8473400000	2589000000	3107000000	196600000	14610000000	19340000000	14990000000			3.5	35320000000	37100000000	36660000000	13530000000	18690000000	13800000000	16480000000	24450000000	25050000000			3.5	18685000000	20210000000	23800000000	7375000000	10610000000	10410000000	22250000000	23260000000	22290000000
	4	9310000000	11336000000	8752500000	2620000000	3294000000	287500000	14700000000	19430000000	14940000000			4	34580000000	37340000000	36770000000	13120000000	19110000000	14070000000	16960000000	24580000000	25020000000			4	16522000000	21870000000	24820000000	6708000000	11620000000	10870000000	20820000000	24490000000	22950000000
	4.5	9432000000	11187000000	8630100000	2688000000	3433000000	309900000	14820000000	18360000000	15030000000			4.5	34910000000	36430000000	36630000000	13640000000	19350000000	14090000000	18380000000	23410000000	25100000000			4.5	17043000000	20880000000	24450000000	7137000000	11620000000	11270000000	21980000000	23900000000	22670000000
	5	9534000000	11131000000	8507600000	2786000000	3259000000	272400000	14330000000	19150000000	14500000000			5	35630000000	35880000000	35730000000	13820000000	19350000000	13610000000	18260000000	22810000000	24430000000			5	18067000000	20720000000	23950000000	7653000000	11260000000	11290000000	23670000000	23700000000	22250000000
	5.5	9484000000	11166000000	8648500000	2846000000	3364000000	331500000	14170000000	19090000000	14840000000			5.5	35310000000	35580000000	36090000000	13790000000	19140000000	14550000000	17880000000	23540000000	24550000000			5.5	17651000000	21460000000	24470000000	7419000000	11480000000	11620000000	23150000000	24370000000	22700000000
	6	9607000000	11213000000	8636000000	2913000000	3457000000	354000000	14990000000	18900000000	14760000000			6	35350000000	35470000000	35610000000	13810000000	19550000000	14590000000	18560000000	26210000000	24090000000			6	17473000000	22010000000	25050000000	7727000000	11710000000	11750000000	23300000000	24280000000	22440000000
	6.5	9642000000	11063000000	8572400000	3018000000	3407000000	327600000	14130000000	18780000000	14210000000			6.5	35370000000	34840000000	34730000000	14050000000	19630000000	14100000000	17850000000	25210000000	23260000000			6.5	17780000000	21870000000	24170000000	8100000000	11990000000	12060000000	22040000000	23830000000	22180000000
	7	9748000000	11013000000	8476100000	3072000000	3367000000	323900000	14020000000	18280000000	14560000000			7	35900000000	34320000000	34430000000	14110000000	19730000000	13580000000	17780000000	26830000000	22770000000			7	18796000000	21420000000	24840000000	8464000000	11680000000	12680000000	23460000000	23340000000	22540000000
	7.5	9944000000	11074000000	8792200000	3146000000	3516000000	487800000	14920000000	17860000000	14030000000			7.5	35940000000	34080000000	34360000000	14290000000	19590000000	13700000000	17700000000	27380000000	22670000000			7.5	18222000000	21470000000	25130000000	8328000000	11690000000	13450000000	22720000000	23230000000	22650000000
	8	10062000000	10863000000	8629500000	3288000000	3297000000	400500000	14790000000	18530000000	14280000000			8	35940000000	33450000000	34080000000	14430000000	19720000000	13810000000	18180000000	29090000000	22250000000			8	18467000000	21480000000	24780000000	8643000000	11760000000	13900000000	23980000000	23150000000	22410000000
	8.5	10129000000	11238000000	8535900000	3281000000	3612000000	374100000	15060000000	18370000000	14210000000			8.5	36310000000	33020000000	33900000000	14710000000	19630000000	14690000000	18080000000	29640000000	22320000000			8.5	19568000000	20500000000	25770000000	9462000000	11490000000	14790000000	23760000000	22850000000	23030000000
	9	10269000000	10972000000	8515500000	3321000000	3628000000	444500000	14960000000	18190000000	14040000000			9	35800000000	32610000000	33160000000	14280000000	19670000000	14900000000	18230000000	29680000000	21730000000			9	18890000000	21590000000	24470000000	9140000000	12100000000	14810000000	24470000000	22950000000	22590000000
	9.5	10051000000	11195000000	8437500000	3329000000	3735000000	472500000	14530000000	18450000000	13600000000			9.5	35540000000	32600000000	33200000000	14190000000	19500000000	15000000000	18770000000	29780000000	21660000000			9.5	18259000000	21490000000	25210000000	9341000000	12240000000	15530000000	23740000000	23460000000	22620000000
	10	10260000000	11041000000	8492100000	3410000000	3619000000	427900000	14530000000	18410000000	13890000000			10	36020000000	32080000000	32880000000	14430000000	19670000000	15330000000	19420000000	29380000000	21450000000			10	19273000000	21480000000	25300000000	9577000000	12260000000	15360000000	23530000000	23370000000	23450000000
	10.5	10542000000	11022000000	8564400000	3568000000	3568000000	555600000	15140000000	18010000000	13960000000			10.5	36300000000	31680000000	32720000000	14550000000	19180000000	15810000000	19690000000	29210000000	21180000000			10.5	19766000000	20970000000	24820000000	9924000000	12260000000	16550000000	24820000000	23350000000	22660000000
	11	10257000000	11064000000	8366300000	3543000000	3696000000	463700000	14850000000	18180000000	13610000000			11	35940000000	31110000000	32550000000	14500000000	19070000000	16150000000	20710000000	29910000000	21180000000			11	20050000000	20920000000	24620000000	10150000000	12410000000	16820000000	23940000000	23160000000	22910000000
	11.5	10370000000	11237000000	8395600000	3660000000	3783000000	514400000	14770000000	18130000000	13920000000			11.5	35750000000	31490000000	32690000000	15250000000	19490000000	16220000000	21530000000	30760000000	21430000000			11.5	19720000000	21470000000	25620000000	10330000000	12400000000	17370000000	23460000000	23520000000	23340000000
	12	10434000000	11195000000	8602600000	3676000000	3715000000	647400000	14780000000	17840000000	13840000000			12	35810000000	31110000000	32080000000	15290000000	19290000000	16280000000	21270000000	30740000000	21320000000			12	19910000000	22140000000	24510000000	10030000000	12830000000	17480000000	23910000000	23950000000	22370000000
	12.5	10509000000	11139000000	8359100000	3881000000	3861000000	500900000	14010000000	17020000000	13460000000			12.5	35640000000	30880000000	32210000000	15270000000	19680000000	16390000000	20470000000	31210000000	21540000000			12.5	19120000000	22460000000	26170000000	10090000000	13360000000	18960000000	23320000000	24330000000	23340000000
	13	10606000000	11151000000	8429900000	3874000000	3779000000	530100000	14770000000	17860000000	13820000000			13	36080000000	30630000000	32590000000	15500000000	19440000000	17140000000	20220000000	31740000000	22450000000			13	20160000000	21940000000	25840000000	10460000000	13170000000	18930000000	24530000000	23810000000	23100000000
	13.5	10457000000	11112000000	8471400000	3873000000	3818000000	468600000	14420000000	17710000000	13450000000			13.5	35650000000	30080000000	32080000000	15420000000	19620000000	17030000000	20620000000	32270000000	22130000000			13.5	19920000000	20980000000	25950000000	10630000000	12680000000	18900000000	24200000000	23330000000	22950000000
	14	10701000000	11194000000	8545500000	4119000000	3856000000	554500000	14570000000	17800000000	13590000000			14	35600000000	29940000000	32070000000	15480000000	19400000000	17180000000	19480000000	33130000000	22560000000			14	19890000000	21440000000	26220000000	10480000000	13080000000	19200000000	24110000000	23950000000	23320000000
	14.5	10673000000	11249000000	8582200000	4047000000	3781000000	627800000	14540000000	18040000000	13750000000			14.5	35670000000	30010000000	31740000000	15750000000	19070000000	17360000000	19430000000	34370000000	22040000000			14.5	19660000000	21360000000	25150000000	10640000000	13240000000	19260000000	24020000000	24170000000	22610000000
	15	10765000000	11220000000	8395500000	4205000000	3990000000	574500000	13920000000	17040000000	13360000000			15	35600000000	29440000000	31490000000	15800000000	19550000000	17050000000	19900000000	34710000000	22060000000			15	20600000000	22170000000	25570000000	10970000000	13290000000	19650000000	25790000000	24300000000	23060000000
	15.5	10809000000	11084000000	8540200000	4281000000	3926000000	649800000	14480000000	17000000000	13190000000			15.5	35590000000	29210000000	31500000000	15980000000	19020000000	17020000000	20970000000	33920000000	22890000000			15.5	20150000000	20710000000	26760000000	10910000000	12910000000	20370000000	24170000000	23530000000	23640000000
	16	10833000000	11160000000	8380100000	4327000000	4020000000	549900000	13770000000	16890000000	13580000000			16	35610000000	29070000000	30860000000	16070000000	19580000000	17090000000	22770000000	34490000000	21990000000			16	19370000000	22330000000	24830000000	10430000000	13350000000	19510000000	24840000000	25270000000	22890000000
	16.5	10936000000	11094000000	8366500000	4404000000	3886000000	613500000	14270000000	17560000000	12970000000			16.5	35560000000	28810000000	30560000000	15980000000	19600000000	16860000000	23330000000	33580000000	21990000000			16.5	19760000000	21970000000	26370000000	10930000000	13210000000	20290000000	24250000000	25110000000	23440000000
	17	10886000000	11093000000	8318800000	4394000000	3927000000	571200000	14190000000	16850000000	13360000000			17	35300000000	28520000000	29870000000	15820000000	19830000000	16630000000	23170000000	34790000000	21960000000			17	19420000000	22500000000	25430000000	11010000000	13400000000	19950000000	23810000000	25320000000	22950000000
	17.5	10879000000	11279000000	8336300000	4391000000	3981000000	573700000	14390000000	16700000000	13000000000			17.5	35360000000	28660000000	29810000000	15950000000	20290000000	16460000000	23330000000	32830000000	21300000000			17.5	19090000000	21820000000	26110000000	11020000000	13060000000	20350000000	23740000000	25340000000	23200000000
	18	11168000000	11034000000	8316700000	4522000000	3986000000	523300000	14580000000	16350000000	13070000000			18	35060000000	28080000000	29000000000	16180000000	19840000000	15520000000	24310000000	32650000000	20750000000			18	18230000000	21720000000	26890000000	10500000000	13160000000	20890000000	23290000000	25390000000	23740000000
	18.5	10967000000	10863000000	8129700000	4513000000	3757000000	510300000	14330000000	17450000000	13140000000			18.5	34870000000	27800000000	29710000000	15760000000	19370000000	16210000000	26430000000	31980000000	22010000000			18.5	20230000000	21530000000	26840000000	11390000000	13100000000	21240000000	24590000000	25530000000	24530000000
	19	10960000000	10976000000	8191700000	4580000000	3874000000	508300000	14490000000	16670000000	13110000000			19	34810000000	27650000000	28580000000	16440000000	20110000000	15330000000	26940000000	32160000000	21030000000			19	19700000000	21870000000	25570000000	11540000000	13620000000	20880000000	23920000000	25770000000	23440000000
	19.5	11035000000	10725000000	8276400000	4705000000	3795000000	533600000	14020000000	16550000000	13150000000			19.5	35050000000	27220000000	28590000000	16640000000	19750000000	15620000000	28290000000	32130000000	19820000000			19.5	20140000000	20990000000	26120000000	11480000000	12670000000	21080000000	24930000000	25700000000	23970000000
	20	11315000000	10998000000	8062700000	4775000000	3812000000	507300000	14830000000	17290000000	12750000000			20	35420000000	26870000000	28200000000	16790000000	18860000000	15160000000	29580000000	32320000000	18930000000			20	20630000000	20950000000	26440000000	11920000000	12840000000	21240000000	24540000000	25610000000	24150000000
	20.5	11136000000	10787000000	8042700000	4824000000	3933000000	597300000	13920000000	16160000000	12430000000			20.5	34860000000	27020000000	27460000000	16510000000	19360000000	15170000000	29270000000	32130000000	19490000000			20.5	20290000000	21490000000	25610000000	11840000000	13410000000	20760000000	23990000000	25710000000	23790000000
	21	11140000000	11045000000	8157000000	4810000000	4055000000	723000000	13970000000	16570000000	12020000000			21	34470000000	26690000000	28390000000	16620000000	19610000000	15580000000	28290000000	32050000000	20650000000			21	19740000000	20810000000	27170000000	11690000000	13190000000	21550000000	25040000000	25450000000	24590000000
	21.5	11264000000	10818000000	8083900000	4886000000	3982000000	626100000	14270000000	16840000000	12730000000			21.5	35020000000	26320000000	27580000000	16920000000	18790000000	14830000000	28610000000	32880000000	19480000000			21.5	20690000000	21560000000	26130000000	12000000000	13890000000	20580000000	25130000000	25780000000	24300000000
	22	11073000000	11004000000	8167400000	4787000000	4086000000	652600000	14200000000	16810000000	12540000000			22	34300000000	26320000000	27300000000	16590000000	19330000000	14500000000	28740000000	34040000000	19230000000			22	19850000000	21620000000	26520000000	11840000000	14290000000	20570000000	24610000000	26600000000	24950000000
	22.5	11355000000	10522000000	7927700000	5035000000	3938000000	632300000	13560000000	16740000000	12370000000			22.5	34420000000	25640000000	27260000000	16850000000	19370000000	15100000000	29600000000	33350000000	20160000000			22.5	19890000000	19560000000	26310000000	12240000000	13120000000	20220000000	24640000000	25610000000	24520000000
	23	11399000000	10670000000	7976300000	5061000000	4060000000	643700000	13580000000	16600000000	12750000000			23	34650000000	25720000000	26930000000	17010000000	18800000000	14800000000	30880000000	34960000000	19620000000			23	20070000000	20730000000	26250000000	12110000000	13680000000	20420000000	26230000000	26320000000	24340000000
	23.5	11355000000	10667000000	8151500000	5165000000	3963000000	738500000	13500000000	16630000000	12590000000			23.5	34480000000	25470000000	27250000000	17220000000	18960000000	15220000000	31780000000	35230000000	19990000000			23.5	19870000000	19810000000	27190000000	12090000000	13920000000	20720000000	25550000000	26080000000	24890000000
	24	11578000000	10674000000	7954200000	5222000000	3996000000	695800000	13760000000	16550000000	12860000000			24	34710000000	25550000000	26350000000	17530000000	19030000000	15020000000	33320000000	36300000000	18920000000			24	20430000000	20270000000	26470000000	11990000000	13690000000	20490000000	26940000000	26720000000	24580000000
	24.5	11496000000	10724000000	7956900000	5234000000	4116000000	713100000	13710000000	16600000000	12640000000			24.5	34310000000	25480000000	25990000000	17610000000	19400000000	15220000000	35010000000	36860000000	17810000000			24.5	20380000000	21800000000	26600000000	12190000000	14810000000	21400000000	26940000000	27190000000	24470000000
	25	11554000000	10670000000	7801300000	5206000000	4130000000	668700000	13340000000	15950000000	12380000000			25	33980000000	25530000000	25660000000	17420000000	19200000000	15250000000	35370000000	36550000000	17240000000			25	20220000000	21600000000	26680000000	12310000000	14660000000	21440000000	26040000000	26670000000	24970000000
	25.5	11570000000	10745000000	7729200000	5300000000	4305000000	730800000	13400000000	16020000000	12400000000			25.5	33810000000	25160000000	25290000000	17710000000	19200000000	15020000000	37910000000	36010000000	16740000000			25.5	19670000000	20470000000	26570000000	12170000000	14540000000	21970000000	26330000000	26380000000	25800000000
	26	11409000000	10745000000	7733200000	5311000000	4195000000	746800000	13070000000	16530000000	12250000000			26	33760000000	24820000000	25000000000	17730000000	18700000000	14840000000	37880000000	36290000000	16160000000			26	19370000000	19600000000	26930000000	12200000000	14090000000	22410000000	24700000000	25810000000	26070000000
	26.5	11544000000	10884000000	7727400000	5336000000	4286000000	792600000	13750000000	16440000000	12270000000			26.5	33680000000	24880000000	24710000000	17770000000	18970000000	15010000000	38340000000	35960000000	15430000000			26.5	19900000000	21010000000	26860000000	12190000000	14710000000	23070000000	24730000000	27390000000	26640000000
	27	11704000000	10500000000	7448300000	5476000000	4180000000	671700000	13140000000	16070000000	11880000000			27	34110000000	24590000000	24740000000	18030000000	18860000000	14880000000	38770000000	37310000000	15670000000			27	20390000000	21470000000	27380000000	12360000000	15070000000	23500000000	25920000000	27110000000	27120000000
	27.5	11810000000	10600000000	7855200000	5430000000	4270000000	914800000	13760000000	15940000000	11680000000			27.5	33740000000	24110000000	24670000000	18190000000	18860000000	14960000000	38870000000	37530000000	15780000000			27.5	20290000000	20800000000	27050000000	12190000000	14750000000	23170000000	25930000000	27190000000	26500000000
	28	11779000000	10702000000	7523500000	5401000000	4218000000	786500000	13740000000	16340000000	11340000000			28	33610000000	24250000000	24040000000	18330000000	19120000000	14220000000	39790000000	39760000000	15510000000			28	20150000000	20850000000	26650000000	12490000000	14410000000	23340000000	26190000000	26690000000	26750000000
	28.5	11472000000	10600000000	7577100000	5368000000	4360000000	732900000	12990000000	15450000000	11760000000			28.5	33170000000	23900000000	23960000000	18090000000	19400000000	15060000000	40190000000	39800000000	15270000000			28.5	19900000000	20470000000	26360000000	12850000000	14500000000	23380000000	27480000000	25820000000	26460000000
	29	11587000000	10655000000	7431100000	5433000000	4185000000	858900000	13020000000	15920000000	11070000000			29	33390000000	23940000000	23870000000	18350000000	19290000000	14730000000	40540000000	40830000000	15250000000			29	20200000000	20630000000	26490000000	12840000000	14290000000	23320000000	26700000000	25980000000	26690000000
	29.5	11923000000	10570000000	7489500000	5527000000	4390000000	860500000	13950000000	15310000000	11130000000			29.5	33410000000	23450000000	23730000000	18810000000	19200000000	15150000000	40240000000	39150000000	15350000000			29.5	19050000000	20010000000	26540000000	12610000000	14590000000	23840000000	28010000000	25220000000	27340000000
	30	11848000000	10542000000	7552800000	5602000000	4188000000	927200000	13240000000	15890000000	11270000000			30	33280000000	23640000000	23720000000	18950000000	19300000000	14880000000	40020000000	38950000000	15900000000			30	20130000000	20740000000	27130000000	13060000000	15050000000	25120000000	27900000000	26040000000	28100000000
	30.5	12042000000	10590000000	7433100000	5688000000	4320000000	806900000	14050000000	15620000000	11570000000			30.5	33150000000	23410000000	23300000000	19170000000	18690000000	14570000000	39760000000	39420000000	15440000000			30.5	19850000000	21060000000	27770000000	13110000000	15170000000	25720000000	28060000000	26170000000	27700000000
	31	11935000000	10632000000	7388700000	5735000000	4338000000	891300000	13730000000	16140000000	10900000000			31	33390000000	23580000000	23620000000	19200000000	19520000000	14950000000	40490000000	40470000000	16580000000			31	20730000000	21170000000	27900000000	13390000000	14850000000	26100000000	29220000000	26830000000	28270000000
	31.5	12040000000	10451000000	7603100000	5880000000	4299000000	946900000	14070000000	15980000000	10830000000			31.5	33390000000	23190000000	23670000000	19560000000	19320000000	15640000000	41730000000	40990000000	17230000000			31.5	21260000000	20780000000	27080000000	13940000000	14330000000	26170000000	28750000000	26830000000	27840000000
	32	12008000000	10526000000	7463800000	5802000000	4444000000	876200000	14890000000	15260000000	10990000000			32	33030000000	23540000000	23130000000	19600000000	19450000000	15180000000	40990000000	39640000000	16640000000			32	19430000000	20690000000	27080000000	13390000000	14630000000	26780000000	29040000000	27130000000	27330000000
	32.5	12288000000	10527000000	7404500000	5912000000	4443000000	915500000	14970000000	15300000000	10800000000			32.5	33680000000	22990000000	22780000000	19750000000	19060000000	15620000000	41140000000	40930000000	16790000000			32.5	21150000000	19560000000	27090000000	13570000000	13900000000	27410000000	30490000000	26720000000	26490000000
	33	12284000000	10661000000	7284400000	6166000000	4459000000	905600000	14690000000	16170000000	11030000000			33	33220000000	23610000000	22640000000	19680000000	19150000000	15420000000	41250000000	40860000000	16340000000			33	19740000000	20970000000	27110000000	13630000000	14800000000	27480000000	29210000000	28100000000	26320000000
	33.5	12074000000	10488000000	7379700000	6106000000	4562000000	930300000	15580000000	14940000000	11050000000			33.5	32440000000	23230000000	22910000000	19250000000	19720000000	15680000000	40010000000	40290000000	16770000000			33.5	19240000000	20740000000	28450000000	13580000000	14080000000	28090000000	28950000000	27920000000	27420000000
	34	12305000000	10614000000	7322100000	6275000000	4566000000	917900000	15050000000	15330000000	10780000000			34	32670000000	22700000000	22620000000	19810000000	18860000000	16740000000	40070000000	41150000000	16740000000			34	20050000000	20300000000	27720000000	13890000000	14610000000	27970000000	30590000000	28360000000	27670000000
	34.5	12208000000	10477000000	7315900000	6162000000	4643000000	854100000	15200000000	15040000000	10710000000			34.5	32330000000	22930000000	22740000000	19260000000	19210000000	17050000000	39070000000	39940000000	17370000000			34.5	19750000000	21000000000	27370000000	14040000000	14550000000	28630000000	29500000000	29150000000	28780000000
	35	12167000000	10469000000	7399000000	6223000000	4681000000	871000000	15100000000	15070000000	10790000000			35	32240000000	22700000000	22630000000	19780000000	18980000000	16850000000	38580000000	39420000000	18810000000			35	18670000000	20810000000	26280000000	13370000000	15010000000	28180000000	29830000000	29140000000	28060000000
	35.5	12170000000	10652000000	7332200000	6210000000	4708000000	997800000	14950000000	15060000000	10620000000			35.5	31960000000	22790000000	22170000000	19760000000	18750000000	16690000000	38660000000	41840000000	18100000000			35.5	19220000000	20330000000	26050000000	13790000000	14660000000	28280000000	30440000000	28980000000	28410000000
	36	12108000000	10762000000	7482000000	6232000000	4718000000	1038000000	15110000000	15730000000	10580000000			36	32900000000	23070000000	22920000000	20290000000	19970000000	17830000000	37330000000	41840000000	20050000000			36	20480000000	20270000000	27790000000	14420000000	14810000000	29120000000	30830000000	29080000000	29110000000
	36.5	12314000000	10427000000	7421000000	6216000000	4573000000	1049000000	14830000000	15490000000	10650000000			36.5	32230000000	22850000000	22250000000	20100000000	20220000000	17620000000	36590000000	41450000000	19870000000			36.5	19270000000	19800000000	26800000000	14040000000	14850000000	29060000000	29750000000	29710000000	28310000000
	37	12290000000	10655000000	7326000000	6290000000	4645000000	1044000000	15280000000	15510000000	10090000000			37	32070000000	23010000000	22280000000	20170000000	20180000000	17900000000	36730000000	42870000000	20240000000			37	19840000000	20030000000	26590000000	14320000000	14790000000	29310000000	30570000000	30480000000	27630000000
	37.5	12304000000	10494000000	7286700000	6436000000	4596000000	963300000	14920000000	14560000000	10360000000			37.5	31800000000	22720000000	22010000000	19950000000	20330000000	18180000000	36210000000	44300000000	19610000000			37.5	19430000000	19130000000	26580000000	14370000000	14770000000	29270000000	30640000000	30340000000	27520000000
	38	12296000000	10625000000	7244800000	6444000000	4645000000	995200000	15050000000	14990000000	10010000000			38	31910000000	23050000000	21800000000	20480000000	20000000000	17900000000	36270000000	47740000000	17620000000			38	19550000000	20550000000	27500000000	14330000000	15310000000	29740000000	32030000000	31640000000	27680000000
	38.5	12166000000	10684000000	7208100000	6354000000	4736000000	966900000	15550000000	14980000000	9745000000			38.5	32090000000	22930000000	21720000000	20790000000	20280000000	17700000000	35720000000	49810000000	19620000000			38.5	20760000000	19680000000	25910000000	14680000000	14930000000	29310000000	31720000000	32030000000	27000000000
	39	12330000000	10542000000	7078300000	6420000000	4718000000	858700000	15590000000	14830000000	9893000000			39	32020000000	22500000000	22140000000	21010000000	20190000000	18620000000	36500000000	47320000000	18730000000			39	20460000000	19710000000	27660000000	14640000000	15050000000	29810000000	33050000000	32070000000	27390000000
	39.5	12437000000	10484000000	7276900000	6453000000	4656000000	983100000	15750000000	14990000000	10380000000			39.5	31320000000	22380000000	21490000000	20860000000	20180000000	18310000000	35440000000	48990000000	17900000000			39.5	19320000000	19620000000	26830000000	14550000000	15070000000	29420000000	31510000000	32690000000	27170000000
	40	12436000000	10543000000	7120100000	6464000000	4497000000	957900000	15780000000	15370000000	9892000000			40	31630000000	22340000000	21630000000	20980000000	20040000000	18180000000	36920000000	48700000000	19830000000			40	19590000000	19810000000	27410000000	14260000000	15180000000	29920000000	32920000000	32620000000	27210000000
	40.5	12281000000	10344000000	7324900000	6489000000	4456000000	985100000	15470000000	14460000000	10470000000			40.5	31220000000	21850000000	21600000000	20930000000	19580000000	18230000000	37190000000	48780000000	19140000000			40.5	19280000000	19900000000	27040000000	14340000000	15180000000	30410000000	32630000000	33910000000	26750000000
	41	12415000000	10683000000	7045000000	6505000000	4577000000	875000000	15940000000	14870000000	10150000000			41	31330000000	22490000000	20790000000	21130000000	19880000000	17810000000	39280000000	49920000000	19310000000			41	20140000000	19480000000	26000000000	14910000000	15160000000	29270000000	31700000000	34630000000	25920000000
	41.5	12415000000	10421000000	7250100000	6615000000	4489000000	929900000	15400000000	15090000000	10240000000			41.5	31270000000	21950000000	21000000000	21540000000	19740000000	17920000000	39310000000	51490000000	18490000000			41.5	20380000000	20210000000	27000000000	15000000000	15700000000	29240000000	32860000000	34910000000	26910000000
	42	12377000000	10392000000	7169400000	6533000000	4398000000	960600000	16130000000	14950000000	10200000000			42	31020000000	22010000000	20440000000	21450000000	19890000000	17720000000	41850000000	51870000000	17710000000			42	19980000000	19490000000	26940000000	14840000000	15280000000	28940000000	33440000000	34990000000	27190000000
	42.5	12478000000	10289000000	6809300000	6642000000	4451000000	806700000	16000000000	14720000000	9854000000			42.5	31050000000	21620000000	19640000000	21570000000	19570000000	17440000000	45390000000	51580000000	17180000000			42.5	19620000000	19310000000	26040000000	14460000000	16200000000	28770000000	33560000000	34530000000	27260000000
	43	12539000000	10442000000	7052000000	6641000000	4478000000	1102000000	16070000000	14840000000	9916000000			43	30920000000	22070000000	20050000000	21390000000	19590000000	17500000000	46210000000	51610000000	16910000000			43	20040000000	20810000000	27180000000	14870000000	16900000000	29590000000	32370000000	36210000000	28770000000
	43.5	12266000000	10293000000	6812000000	6564000000	4437000000	939000000	16010000000	15010000000	9359000000			43.5	30260000000	21670000000	19220000000	21720000000	19710000000	18260000000	50520000000	51990000000	15970000000			43.5	19270000000	21170000000	26340000000	14250000000	16580000000	29290000000	31710000000	36260000000	28860000000
	44	12265000000	10477000000	6848000000	6525000000	4583000000	1087000000	15790000000	14420000000	9435000000			44	30010000000	21840000000	19520000000	21730000000	19550000000	18530000000	47360000000	50750000000	18670000000			44	19140000000	19990000000	27020000000	14600000000	16040000000	29540000000	31000000000	34370000000	29380000000
	44.5	12394000000	10476000000	6846000000	6596000000	4424000000	1060000000	15910000000	15050000000	9524000000			44.5	30690000000	21320000000	18980000000	21510000000	19100000000	18310000000	48100000000	52510000000	16910000000			44.5	20190000000	19610000000	26280000000	15220000000	16470000000	29400000000	31400000000	34980000000	28990000000
	45	12254000000	10535000000	6923000000	6526000000	4595000000	1097000000	15920000000	14470000000	9760000000			45	30280000000	21190000000	19340000000	21380000000	19840000000	18500000000	50240000000	50430000000	17040000000			45	19920000000	19350000000	27470000000	15320000000	15800000000	30270000000	31200000000	34540000000	29940000000
	45.5	12205000000	10418000000	6743000000	6585000000	4622000000	1045000000	16230000000	14550000000	9692000000			45.5	29760000000	21250000000	19120000000	21430000000	19550000000	18880000000	45980000000	49800000000	16180000000			45.5	19050000000	19040000000	26840000000	15200000000	15910000000	30330000000	31230000000	34550000000	29970000000
	46	12527000000	10283000000	6591000000	6613000000	4437000000	1019000000	16630000000	14860000000	9340000000			46	29930000000	20650000000	18610000000	21570000000	19980000000	18480000000	46580000000	50360000000	15150000000			46	19770000000	18760000000	26280000000	15090000000	15430000000	30190000000	32980000000	34310000000	29580000000
	46.5	12469000000	10350000000	6735000000	6561000000	4550000000	1106000000	16820000000	14850000000	9549000000			46.5	29710000000	21240000000	18570000000	21870000000	19500000000	18580000000	47370000000	52240000000	14500000000			46.5	19400000000	19960000000	26080000000	15160000000	16220000000	29990000000	32550000000	35130000000	29960000000
	47	12449000000	10148000000	6786000000	6631000000	4492000000	1123000000	16660000000	15030000000	9861000000			47	30490000000	20700000000	18230000000	22090000000	19290000000	18290000000	47210000000	52900000000	14260000000			47	20950000000	19330000000	25670000000	15960000000	16020000000	30260000000	33640000000	34260000000	29440000000
	47.5	12348000000	10279000000	6603000000	6712000000	4521000000	1163000000	17120000000	14330000000	9414000000			47.5	29420000000	20680000000	18240000000	21750000000	19270000000	18170000000	47050000000	53370000000	14400000000			47.5	19810000000	19080000000	25710000000	15510000000	16190000000	30110000000	33190000000	33630000000	29400000000
	48	12261000000	10466000000	6617000000	6689000000	4724000000	1153000000	16850000000	14470000000	9490000000			48	28980000000	21050000000	17710000000	21520000000	19130000000	18030000000	49180000000	54310000000	13880000000			48	18900000000	19980000000	25400000000	15090000000	16700000000	30430000000	33630000000	34430000000	29420000000
	48.5	12271000000	10451000000	6551000000	6719000000	4669000000	1149000000	16720000000	14120000000	9780000000			48.5	29030000000	20700000000	18300000000	21380000000	19230000000	18160000000	47930000000	57150000000	14460000000			48.5	19420000000	19330000000	26710000000	15500000000	16580000000	31070000000	33910000000	34710000000	29850000000
	49	12473000000	10283000000	6612000000	6847000000	4587000000	1189000000	16450000000	14150000000	9459000000			49	29490000000	20490000000	17980000000	21750000000	19390000000	17930000000	47880000000	55610000000	13840000000			49	19990000000	18250000000	26390000000	15500000000	16390000000	31480000000	34080000000	33730000000	29190000000
	49.5	12302000000	10271000000	6406000000	6788000000	4549000000	1072000000	15950000000	14910000000	9672000000			49.5	28890000000	20800000000	17630000000	21460000000	19300000000	17860000000	47300000000	52760000000	13470000000			49.5	19320000000	19800000000	26050000000	15620000000	16730000000	31860000000	34770000000	33340000000	28920000000
	50	12302000000	10211000000	6447000000	6788000000	4599000000	1194000000	15950000000	14550000000	9459000000			50	28890000000	20840000000	17560000000	21460000000	19600000000	17920000000	47300000000	49660000000	13590000000			50	19320000000	19770000000	26920000000	15620000000	16560000000	31950000000	34770000000	32560000000	29380000000
	50.5	12383000000	10455000000	6615000000	6997000000	4725000000	1228000000	14800000000	14950000000	9617000000			50.5	29090000000	20590000000	17920000000	21640000000	19230000000	19010000000	47420000000	49210000000	14050000000			50.5	20940000000	19360000000	27260000000	16420000000	16270000000	31450000000	35980000000	33720000000	29190000000
	51	12383000000	10455000000	6615000000	6997000000	4725000000	1228000000	14800000000	14950000000	9617000000			51	29090000000	20590000000	17920000000	21640000000	19230000000	19010000000	47420000000	49210000000	14050000000			51	20940000000	19360000000	27260000000	16420000000	16270000000	31450000000	35980000000	33720000000	29190000000
	51.5	12190000000	10076000000	6481000000	6920000000	4724000000	1121000000	14490000000	13930000000	9968000000			51.5	28980000000	19890000000	17890000000	21840000000	18790000000	19440000000	46170000000	47440000000	13910000000			51.5	21000000000	18530000000	26100000000	16410000000	16350000000	31710000000	36000000000	32950000000	27960000000
	52	12190000000	10023000000	6415000000	6980000000	4577000000	1149000000	14410000000	14370000000	9996000000			52	28660000000	19920000000	17840000000	21810000000	19170000000	20000000000	47010000000	48210000000	14260000000			52	20820000000	18670000000	26850000000	16340000000	15830000000	32330000000	35810000000	35720000000	29210000000
	52.5	11885000000	10053000000	6652000000	6875000000	4677000000	1128000000	13810000000	14380000000	10270000000			52.5	28030000000	19330000000	18900000000	21910000000	18640000000	21100000000	46230000000	46920000000	15210000000			52.5	19640000000	17770000000	26360000000	16020000000	16210000000	32970000000	35710000000	36970000000	29550000000
	53	12092000000	9991000000	6755000000	7018000000	4739000000	1195000000	14230000000	14150000000	10360000000			53	27880000000	19220000000	19380000000	22580000000	19300000000	21930000000	45150000000	47130000000	15280000000			53	19760000000	18650000000	25620000000	16150000000	16420000000	33140000000	35020000000	38490000000	28870000000
	53.5	11978000000	9826000000	6748000000	7142000000	4654000000	1162000000	13580000000	13760000000	10820000000			53.5	28120000000	18420000000	20470000000	22920000000	19050000000	25180000000	45780000000	47870000000	15870000000			53.5	20610000000	19020000000	26090000000	16630000000	16300000000	33810000000	35530000000	37770000000	29470000000
	54	11862000000	9962000000	6649000000	6838000000	4658000000	1191000000	13770000000	14620000000	10370000000			54	27590000000	18300000000	21030000000	22990000000	19090000000	26140000000	43480000000	48170000000	16720000000			54	20070000000	18420000000	26650000000	16500000000	16070000000	33110000000	35740000000	37340000000	28790000000
	54.5	12159000000	9770000000	6644000000	7091000000	4590000000	1294000000	13710000000	14350000000	9832000000			54.5	28460000000	18330000000	21710000000	23430000000	18780000000	27390000000	45130000000	47640000000	17200000000			54.5	21260000000	18960000000	27000000000	17010000000	16270000000	33960000000	36850000000	37380000000	29150000000
	55	11915000000	9777000000	6749000000	7015000000	4723000000	1230000000	13910000000	13820000000	9501000000			55	27670000000	17910000000	21450000000	22410000000	18640000000	29870000000	46540000000	47410000000	17890000000			55	20260000000	17860000000	25580000000	16620000000	15770000000	34170000000	36740000000	37050000000	28460000000
	55.5	12034000000	9663000000	6722000000	7096000000	4747000000	1402000000	14330000000	13680000000	9476000000			55.5	26840000000	17450000000	20980000000	22320000000	18540000000	31290000000	46270000000	47470000000	19030000000			55.5	19130000000	18190000000	25560000000	15960000000	15560000000	34670000000	35490000000	36760000000	28280000000
	56	11767000000	9884000000	6723000000	6903000000	4876000000	1332000000	14800000000	13910000000	9105000000			56	26060000000	18040000000	20810000000	21220000000	19040000000	32380000000	46960000000	47800000000	19460000000			56	19770000000	18140000000	25330000000	15880000000	15500000000	35030000000	35410000000	37350000000	28280000000
	56.5	11856000000	9692000000	6525000000	6954000000	4678000000	1107000000	15320000000	13730000000	9398000000			56.5	26250000000	17670000000	20350000000	21470000000	19070000000	32070000000	48740000000	47580000000	19200000000			56.5	19770000000	17440000000	25370000000	15980000000	16130000000	35450000000	36980000000	37810000000	28730000000
	57	11626000000	9987000000	6761000000	6984000000	4963000000	1175000000	15100000000	14060000000	9904000000			57	25980000000	17920000000	19620000000	21040000000	19880000000	33890000000	46970000000	49130000000	19240000000			57	21170000000	17590000000	25340000000	16850000000	15940000000	35480000000	36490000000	39000000000	28710000000
	57.5	11676000000	9688000000	6610000000	6934000000	4742000000	1272000000	15400000000	14400000000	9708000000			57.5	25530000000	17970000000	19700000000	20880000000	20510000000	33560000000	47280000000	49600000000	20660000000			57.5	20160000000	17930000000	25880000000	16370000000	16130000000	35690000000	36030000000	40250000000	28810000000
	58	11433000000	9763000000	6864000000	7037000000	4877000000	1258000000	15600000000	13990000000	9888000000			58	24390000000	17960000000	19800000000	20430000000	20170000000	35390000000	47130000000	50050000000	21610000000			58	19100000000	17690000000	25690000000	16270000000	16180000000	36430000000	35430000000	41220000000	28930000000
	58.5	11486000000	9792000000	6801000000	6994000000	4808000000	1229000000	15590000000	13980000000	10240000000			58.5	24910000000	17670000000	19470000000	20760000000	20570000000	34210000000	47690000000	50240000000	26890000000			58.5	19960000000	16910000000	26040000000	16340000000	16300000000	36520000000	36800000000	40950000000	28700000000
	59	11287000000	9774000000	6933000000	6993000000	4846000000	1237000000	15180000000	13940000000	11310000000			59	23860000000	18090000000	19780000000	20970000000	20800000000	33570000000	47080000000	48700000000	28040000000			59	19530000000	17990000000	26980000000	16490000000	16730000000	35950000000	36730000000	42710000000	29110000000
	59.5	11448000000	9809000000	6977000000	6952000000	4801000000	1373000000	15480000000	14130000000	10680000000			59.5	23200000000	18070000000	19810000000	20740000000	20580000000	34550000000	46850000000	48420000000	26990000000			59.5	18880000000	18120000000	26960000000	16200000000	16660000000	36110000000	35740000000	42690000000	28980000000
	60	11392000000	9808000000	6875000000	7018000000	4912000000	1395000000	15100000000	14150000000	10680000000			60	22730000000	17700000000	19860000000	20560000000	20820000000	34030000000	46950000000	48040000000	26950000000			60	18740000000	17310000000	26210000000	16110000000	16300000000	36170000000	35360000000	42220000000	28930000000
	60.5	11404000000	9684000000	6658000000	7076000000	4766000000	1422000000	14870000000	14250000000	10050000000			60.5	23080000000	17700000000	19010000000	21090000000	20910000000	33760000000	47500000000	48120000000	26530000000			60.5	19420000000	17220000000	25380000000	16450000000	16570000000	35710000000	35440000000	42400000000	28280000000
	61	11230000000	9802000000	6589000000	6980000000	5058000000	1377000000	14900000000	13630000000	9974000000			61	22490000000	17680000000	19640000000	20820000000	21260000000	34210000000	49420000000	48400000000	25550000000			61	19190000000	18290000000	27010000000	16370000000	16850000000	37080000000	35030000000	43210000000	29080000000
	61.5	11234000000	9742000000	6735000000	7096000000	4918000000	1245000000	14770000000	13720000000	10120000000			61.5	22460000000	17970000000	20040000000	21080000000	21330000000	34190000000	49950000000	50060000000	26580000000			61.5	18830000000	17890000000	26420000000	16340000000	16640000000	37300000000	34450000000	43400000000	28850000000
	62	11355000000	9723000000	6601000000	7055000000	4817000000	1339000000	14800000000	13960000000	9330000000			62	22640000000	17580000000	20470000000	21460000000	21120000000	35540000000	51390000000	50370000000	27530000000			62	18700000000	17840000000	26030000000	16110000000	16320000000	37260000000	35040000000	42780000000	28180000000
	62.5	11205000000	9490000000	6692000000	7055000000	4890000000	1355000000	14660000000	13390000000	9983000000			62.5	22030000000	17340000000	20940000000	21390000000	21000000000	36330000000	51530000000	49290000000	26800000000			62.5	18240000000	18110000000	24960000000	15850000000	16170000000	37060000000	34390000000	42220000000	27910000000
	63	11206000000	9568000000	6806000000	7094000000	4852000000	1424000000	14740000000	13910000000	10410000000			63	22540000000	17230000000	21170000000	21450000000	21330000000	37220000000	51750000000	50580000000	27920000000			63	18990000000	17640000000	24950000000	16510000000	16050000000	37620000000	34100000000	42180000000	27960000000
	63.5	11200000000	9695000000	6679000000	7020000000	4915000000	1346000000	14430000000	13930000000	9695000000			63.5	22510000000	16850000000	20730000000	21550000000	21470000000	38770000000	52250000000	51410000000	27280000000			63.5	19140000000	16230000000	25050000000	16260000000	15130000000	37060000000	35090000000	40480000000	27690000000
	64	11156000000	9768000000	7050000000	7084000000	5092000000	1410000000	14350000000	13800000000	11250000000			64	22550000000	17170000000	20980000000	21570000000	21710000000	39790000000	51770000000	51060000000	28560000000			64	19140000000	17210000000	24520000000	16490000000	15990000000	37630000000	34540000000	40030000000	27500000000
	64.5	11405000000	9754000000	6789000000	7105000000	5016000000	1481000000	14800000000	14040000000	10720000000			64.5	22740000000	16880000000	20580000000	21840000000	21930000000	40170000000	52610000000	51930000000	31540000000			64.5	19410000000	17320000000	25790000000	16610000000	15040000000	37850000000	34880000000	37890000000	28320000000
	65	11307000000	9627000000	6937000000	7013000000	5093000000	1451000000	15180000000	13570000000	9992000000			65	21920000000	16750000000	21000000000	21760000000	22300000000	40140000000	51670000000	51770000000	36730000000			65	17720000000	17320000000	25320000000	16060000000	15060000000	37840000000	33070000000	37350000000	27790000000
	65.5	11357000000	9742000000	6834000000	7123000000	5158000000	1346000000	14980000000	13560000000	10400000000			65.5	22300000000	16810000000	20690000000	22010000000	21810000000	41110000000	49020000000	51150000000	36800000000			65.5	18280000000	16890000000	25010000000	16160000000	14700000000	37560000000	33470000000	35680000000	27590000000
	66	11156000000	9555000000	6756000000	7104000000	4945000000	1541000000	14570000000	13820000000	9693000000			66	21730000000	16540000000	21300000000	21840000000	22290000000	40870000000	46960000000	51470000000	34220000000			66	17550000000	17050000000	24590000000	16160000000	14700000000	37450000000	32740000000	35070000000	27450000000
	66.5	11338000000	9735000000	6691000000	7152000000	5095000000	1409000000	14860000000	13520000000	10140000000			66.5	22260000000	16870000000	21400000000	22070000000	22190000000	39780000000	47360000000	52830000000	31810000000			66.5	18860000000	17470000000	24890000000	16740000000	14660000000	37720000000	33450000000	34970000000	27440000000
	67	11225000000	9653000000	6732000000	7015000000	5037000000	1393000000	15270000000	14000000000	9645000000			67	21970000000	16870000000	22240000000	21950000000	22280000000	41040000000	46630000000	53420000000	30530000000			67	18710000000	17900000000	26040000000	16890000000	14590000000	37790000000	34260000000	35640000000	29170000000
	67.5	11067000000	9775000000	6677000000	7113000000	5055000000	1333000000	14920000000	13400000000	11030000000			67.5	21980000000	16430000000	21750000000	22190000000	22210000000	39810000000	46110000000	55000000000	30440000000			67.5	18200000000	17090000000	25350000000	16530000000	14420000000	37190000000	33890000000	34990000000	29160000000
	68	11150000000	9621000000	6731000000	7110000000	4989000000	1459000000	15120000000	13680000000	10160000000			68	22060000000	16790000000	20970000000	22290000000	22570000000	38190000000	46120000000	55070000000	32050000000			68	18400000000	18370000000	25290000000	16380000000	15120000000	36960000000	34660000000	35560000000	29460000000
	68.5	11295000000	9829000000	6702000000	7135000000	5081000000	1516000000	15180000000	14060000000	9662000000			68.5	22210000000	16780000000	20680000000	22320000000	22280000000	38160000000	46300000000	54680000000	35860000000			68.5	18780000000	17460000000	25810000000	16680000000	15410000000	36510000000	35240000000	34390000000	30580000000
	69	11342000000	9529000000	6570000000	7128000000	5151000000	1480000000	15360000000	13480000000	10140000000			69	21500000000	16120000000	19220000000	22220000000	22180000000	35250000000	46390000000	53380000000	35530000000			69	17440000000	17410000000	24110000000	16180000000	14960000000	35770000000	35080000000	34200000000	29720000000
	69.5	11012000000	9603000000	6652000000	6998000000	5097000000	1438000000	15470000000	13430000000	11580000000			69.5	21010000000	16530000000	17680000000	22150000000	22140000000	32160000000	45420000000	52590000000	46310000000			69.5	17290000000	17100000000	25090000000	16380000000	14670000000	36040000000	34920000000	33620000000	30580000000
	70	11131000000	9543000000	6644000000	7049000000	4977000000	1516000000	15620000000	13490000000	10620000000			70	21360000000	16030000000	17320000000	22240000000	21840000000	30900000000	46000000000	52810000000	51200000000			70	17590000000	15480000000	25550000000	16490000000	13890000000	35950000000	35580000000	31630000000	31320000000
	70.5	11118000000	9538000000	6608000000	7062000000	5132000000	1582000000	15530000000	13390000000	10090000000			70.5	21300000000	16160000000	18020000000	22230000000	21420000000	33510000000	46550000000	49290000000	46860000000			70.5	17820000000	16510000000	24300000000	16720000000	13790000000	35410000000	36020000000	31710000000	31720000000
	71	11101000000	9599000000	6478000000	7039000000	5101000000	1432000000	15320000000	13740000000	10590000000			71	21460000000	16470000000	17910000000	22450000000	22530000000	33480000000	46160000000	46980000000	48100000000			71	18110000000	16320000000	24760000000	17330000000	13760000000	35510000000	36070000000	30950000000	33020000000
	71.5	10972000000	9221000000	6378000000	7108000000	5109000000	1497000000	15270000000	13070000000	9955000000			71.5	21490000000	15540000000	17910000000	22410000000	21760000000	34390000000	46710000000	41390000000	45540000000			71.5	17920000000	16520000000	25180000000	16770000000	14020000000	35570000000	36050000000	30670000000	33820000000
	72	11156000000	8906000000	6524000000	7224000000	5024000000	1626000000	15330000000	12760000000	10270000000			72	21740000000	15150000000	18180000000	22870000000	22100000000	33950000000	46140000000	36320000000	45550000000			72	18770000000	16560000000	24870000000	17920000000	14220000000	35300000000	36900000000	31880000000	32960000000
	72.5	11127000000	8820000000	6398000000	7143000000	5110000000	1699000000	15300000000	13040000000	9743000000			72.5	21360000000	15150000000	18120000000	22830000000	22310000000	34950000000	45890000000	33520000000	44590000000			72.5	17950000000	16890000000	25650000000	17610000000	14110000000	35120000000	36360000000	32600000000	32380000000
	73	11077000000	8947000000	6287000000	7253000000	5053000000	1624000000	14730000000	13270000000	9339000000			73	21360000000	14530000000	18080000000	22800000000	21260000000	34780000000	45120000000	31070000000	42200000000			73	18070000000	16320000000	25430000000	17520000000	14360000000	35160000000	37730000000	32800000000	31400000000
	73.5	11053000000	8604000000	6597000000	7267000000	4966000000	1672000000	14570000000	13120000000	9531000000			73.5	20930000000	13950000000	18150000000	22880000000	21410000000	35590000000	43650000000	30060000000	43490000000			73.5	17130000000	15300000000	24580000000	17260000000	14010000000	35330000000	36630000000	32450000000	30580000000
	74	10936000000	8606000000	6622000000	7204000000	4914000000	1638000000	14390000000	13110000000	9880000000			74	21040000000	13970000000	18110000000	22850000000	22260000000	35930000000	44690000000	30350000000	41920000000			74	18410000000	15670000000	25410000000	18020000000	14520000000	35150000000	37390000000	34200000000	30770000000
	74.5	11143000000	8656000000	6129000000	7357000000	5064000000	1522000000	14770000000	12910000000	9379000000			74.5	20960000000	13740000000	17890000000	23100000000	21290000000	35460000000	44790000000	30580000000	40100000000			74.5	17690000000	15830000000	25180000000	17750000000	14630000000	34620000000	37880000000	34500000000	30140000000
	75	11167000000	8621000000	6597000000	7213000000	5109000000	1593000000	14980000000	12620000000	10290000000			75	21030000000	13680000000	18520000000	23360000000	21380000000	37760000000	46860000000	31150000000	35480000000			75	17540000000	16120000000	25520000000	17850000000	14320000000	35350000000	36640000000	34830000000	30580000000
	75.5	11077000000	8811000000	6485000000	7303000000	5099000000	1455000000	14980000000	12970000000	10140000000			75.5	20790000000	14240000000	18560000000	23620000000	22620000000	37160000000	46870000000	33390000000	33560000000			75.5	17660000000	16730000000	24740000000	17470000000	14930000000	34680000000	37390000000	36120000000	30530000000
	76	11052000000	8680000000	6371000000	7328000000	5030000000	1499000000	14500000000	12920000000	10480000000			76	21370000000	14100000000	18610000000	23810000000	22860000000	37450000000	47460000000	33740000000	33490000000			76	18050000000	16790000000	24590000000	17990000000	14950000000	34630000000	38140000000	36260000000	31370000000
	76.5	11070000000	8606000000	6437000000	7330000000	5004000000	1413000000	14710000000	12750000000	10670000000			76.5	20500000000	13370000000	18760000000	23450000000	21660000000	37900000000	46510000000	33460000000	32870000000			76.5	17430000000	15070000000	24710000000	17440000000	14100000000	34730000000	37710000000	35150000000	31650000000
	77	11368000000	8821000000	6436000000	7462000000	5229000000	1534000000	15230000000	12890000000	10350000000			77	21330000000	13770000000	18650000000	23770000000	21810000000	39090000000	45180000000	33450000000	32440000000			77	17820000000	16910000000	24430000000	17790000000	14970000000	35190000000	37720000000	36280000000	32210000000
	77.5	11185000000	8771000000	6384000000	7395000000	5199000000	1416000000	15170000000	12850000000	10630000000			77.5	21190000000	13500000000	19180000000	24040000000	21630000000	39280000000	45190000000	33810000000	33360000000			77.5	17570000000	15630000000	24180000000	17860000000	14480000000	35250000000	37550000000	36020000000	31430000000
	78	11188000000	8755000000	6403000000	7382000000	5065000000	1567000000	15800000000	13030000000	10060000000			78	21040000000	13890000000	18670000000	23770000000	22040000000	38830000000	46330000000	35470000000	33070000000			78	17500000000	16310000000	23850000000	17780000000	14680000000	35220000000	38400000000	37140000000	31030000000
	78.5	11067000000	8834000000	6446000000	7263000000	5196000000	1565000000	15820000000	12810000000	9769000000			78.5	20670000000	13830000000	18630000000	23810000000	22020000000	39360000000	46870000000	35870000000	34440000000			78.5	16910000000	16140000000	25410000000	17460000000	14900000000	35700000000	37980000000	36840000000	32510000000
	79	11215000000	8669000000	6532000000	7315000000	5151000000	1528000000	16120000000	12630000000	10440000000			79	21020000000	13620000000	18610000000	23830000000	22600000000	39050000000	48350000000	35230000000	34780000000			79	18020000000	15880000000	24320000000	18120000000	14700000000	35240000000	38880000000	36650000000	31860000000
	79.5	11114000000	8833000000	6314000000	7386000000	5127000000	1526000000	16040000000	12810000000	10170000000			79.5	20320000000	13660000000	18320000000	23840000000	23380000000	39020000000	47820000000	35380000000	34600000000			79.5	16790000000	16490000000	23710000000	17490000000	14700000000	35490000000	37210000000	37210000000	31980000000
	80	11273000000	8711000000	6157000000	7557000000	5239000000	1540000000	16160000000	12970000000	9503000000			80	20820000000	13620000000	17940000000	23950000000	22970000000	39140000000	47370000000	34970000000	32390000000			80	17240000000	16080000000	23340000000	17760000000	14630000000	36150000000	38230000000	37460000000	31170000000
	80.5	11078000000	8592000000	6334000000	7512000000	5088000000	1588000000	16020000000	12440000000	9608000000			80.5	20910000000	13380000000	18970000000	23920000000	23230000000	40580000000	47580000000	34030000000	33230000000			80.5	17630000000	16310000000	23960000000	18200000000	15240000000	36330000000	37930000000	36720000000	32030000000
	81	11081000000	8526000000	6384000000	7469000000	5154000000	1583000000	16180000000	12720000000	9703000000			81	20350000000	13520000000	18660000000	23670000000	22920000000	40360000000	47440000000	33790000000	32950000000			81	17090000000	15400000000	23740000000	17880000000	14730000000	35820000000	37750000000	36310000000	32250000000
	81.5	11176000000	8600000000	6366000000	7534000000	5200000000	1654000000	16370000000	12780000000	9660000000			81.5	20830000000	13800000000	19400000000	23920000000	23140000000	42450000000	47660000000	32290000000	30890000000			81.5	18230000000	16240000000	23640000000	18380000000	15290000000	35510000000	37630000000	36640000000	32510000000
	82	11157000000	8388000000	6314000000	7643000000	5202000000	1496000000	16190000000	12620000000	10320000000			82	20280000000	13170000000	19540000000	23740000000	23560000000	44220000000	47710000000	32780000000	31360000000			82	17370000000	14990000000	23290000000	18460000000	15180000000	35160000000	37490000000	36090000000	31770000000
	82.5	11011000000	8388000000	6027000000	7549000000	5132000000	1686000000	16050000000	12480000000	7517000000			82.5	20270000000	13250000000	19420000000	23830000000	23540000000	44900000000	48170000000	31900000000	31890000000			82.5	18320000000	15530000000	23080000000	18500000000	15390000000	35200000000	37630000000	36260000000	31310000000
	83	10907000000	8611000000	6086000000	7413000000	5129000000	1678000000	16540000000	13020000000	7156000000			83	20400000000	13600000000	19490000000	23900000000	23540000000	45510000000	48960000000	32150000000	33900000000			83	18270000000	16220000000	22310000000	18960000000	15880000000	34600000000	37910000000	37090000000	31060000000
	83.5	10976000000	8322000000	5973000000	7554000000	4978000000	1693000000	16330000000	12750000000	7254000000			83.5	19680000000	12780000000	20040000000	23770000000	22980000000	46460000000	48960000000	31490000000	33400000000			83.5	16910000000	15410000000	22270000000	18710000000	15310000000	34800000000	37500000000	35760000000	30830000000
	84	10964000000	8521000000	5851000000	7566000000	5239000000	1454000000	16610000000	12580000000	7235000000			84	20110000000	13360000000	20470000000	23940000000	23290000000	46200000000	48870000000	31810000000	33280000000			84	17650000000	16020000000	23360000000	18860000000	15590000000	35150000000	38730000000	37130000000	31720000000
	84.5	10997000000	8429000000	5823000000	7623000000	5131000000	1648000000	16430000000	12950000000	7179000000			84.5	20220000000	13180000000	19770000000	24030000000	23100000000	45920000000	48820000000	31680000000	32520000000			84.5	17640000000	15740000000	22870000000	18590000000	15720000000	34450000000	38290000000	37500000000	32200000000
	85	10940000000	8528000000	5928000000	7600000000	5242000000	1591000000	16480000000	12620000000	7271000000			85	20240000000	13340000000	20210000000	24190000000	22980000000	47380000000	49520000000	32400000000	32910000000			85	17720000000	15860000000	22880000000	18770000000	15660000000	34790000000	38300000000	38750000000	32110000000
	85.5	11061000000	8341000000	6014000000	7609000000	5149000000	1643000000	16530000000	12730000000	7283000000			85.5	20230000000	12750000000	20180000000	24170000000	21920000000	45940000000	49330000000	31600000000	33690000000			85.5	18310000000	14940000000	21920000000	18950000000	15640000000	34390000000	38750000000	39520000000	31430000000
	86	11135000000	8399000000	6028000000	7675000000	5191000000	1722000000	16430000000	12870000000	7300000000			86	20020000000	12760000000	20280000000	24250000000	22430000000	47490000000	49320000000	30280000000	32430000000			86	17220000000	15340000000	22380000000	19040000000	15240000000	34780000000	39250000000	41190000000	31880000000
	86.5	11131000000	8243000000	6248000000	7769000000	5177000000	1745000000	16150000000	12630000000	7487000000			86.5	20100000000	13200000000	20920000000	24330000000	21740000000	47940000000	49200000000	29660000000	29680000000			86.5	17300000000	15180000000	22860000000	18550000000	15370000000	35170000000	38600000000	41740000000	32250000000
	87	11021000000	8371000000	5941000000	7729000000	5249000000	1697000000	16310000000	12820000000	7112000000			87	19640000000	13380000000	20670000000	24410000000	21650000000	48100000000	48950000000	28300000000	29340000000			87	16630000000	16560000000	22180000000	18510000000	16010000000	35270000000	38480000000	42690000000	31590000000
	87.5	10944000000	8345000000	5898000000	7736000000	5075000000	1639000000	16020000000	12790000000	7053000000			87.5	19880000000	13050000000	20480000000	24620000000	21850000000	50530000000	47290000000	27410000000	28460000000			87.5	17940000000	15400000000	22180000000	19070000000	15690000000	35210000000	38850000000	41740000000	31790000000
	88	11100000000	8391000000	5963000000	7790000000	5219000000	1668000000	16340000000	12630000000	6939000000			88	19750000000	12850000000	20760000000	24530000000	21620000000	52870000000	47190000000	28280000000	28570000000			88	16860000000	15460000000	22300000000	18670000000	15720000000	35350000000	38630000000	41510000000	31710000000
	88.5	10943000000	8235000000	6161000000	7717000000	5125000000	1803000000	16270000000	12850000000	7046000000			88.5	19760000000	13110000000	21240000000	24650000000	21320000000	54410000000	48030000000	28630000000	28550000000			88.5	17550000000	16360000000	23040000000	18750000000	15690000000	36080000000	39260000000	41130000000	32270000000
	89	11157000000	8032000000	6121000000	7773000000	5098000000	1665000000	16870000000	12340000000	6924000000			89	20020000000	12510000000	20160000000	25160000000	21430000000	52280000000	47690000000	28270000000	30560000000			89	17270000000	15700000000	21880000000	18860000000	15660000000	36060000000	39670000000	40760000000	31930000000
	89.5	11248000000	8295000000	6045000000	7822000000	5195000000	1701000000	17490000000	12560000000	6964000000			89.5	19840000000	12970000000	19960000000	25160000000	21540000000	51570000000	47020000000	28230000000	30770000000			89.5	17110000000	15960000000	22490000000	18760000000	16220000000	36290000000	40170000000	40270000000	31680000000
	90	10858000000	8404000000	5935000000	7812000000	5136000000	1762000000	17590000000	12890000000	6883000000			90	19480000000	13030000000	19670000000	24880000000	20240000000	52580000000	46650000000	29210000000	33350000000			90	16790000000	15950000000	22260000000	19040000000	15970000000	36630000000	40400000000	39780000000	31940000000
	90.5	10881000000	8297000000	5984000000	7959000000	5303000000	1729000000	17830000000	12410000000	6937000000			90.5	19120000000	12600000000	19470000000	25010000000	21040000000	51930000000	45930000000	29260000000	35100000000			90.5	16330000000	15440000000	21420000000	18580000000	15370000000	35910000000	39260000000	38640000000	31190000000
	91	10936000000	8354000000	6073000000	8074000000	5156000000	1722000000	18290000000	12690000000	7175000000			91	19330000000	12330000000	19590000000	24950000000	21110000000	51510000000	46400000000	29040000000	37500000000			91	16840000000	15070000000	22470000000	18630000000	15380000000	36520000000	39530000000	38400000000	31260000000
	91.5	10862000000	8234000000	5874000000	8028000000	5316000000	1860000000	18500000000	12510000000	6966000000			91.5	19870000000	12510000000	18840000000	25450000000	21860000000	48820000000	47640000000	29670000000	38840000000			91.5	17870000000	15100000000	22080000000	19650000000	15640000000	36670000000	39820000000	37660000000	31670000000
	92	10894000000	8150000000	5851000000	7926000000	5240000000	1791000000	18830000000	12390000000	7298000000			92	19350000000	12250000000	18050000000	25410000000	20990000000	47640000000	46030000000	28820000000	42410000000			92	17150000000	15660000000	22590000000	18850000000	15850000000	37260000000	39250000000	37670000000	33180000000
	92.5	10790000000	8162000000	5939000000	7990000000	5048000000	1713000000	18740000000	12340000000	7358000000			92.5	19290000000	11990000000	18200000000	25280000000	21000000000	48810000000	46100000000	28570000000	41190000000			92.5	17000000000	15210000000	21620000000	19020000000	15540000000	36350000000	38470000000	36870000000	32980000000
	93	10990000000	7887000000	5881000000	8050000000	5123000000	1936000000	19060000000	12240000000	7433000000			93	19330000000	11970000000	17850000000	25630000000	19670000000	47200000000	46520000000	29100000000	40150000000			93	16560000000	13740000000	21490000000	18880000000	14830000000	35960000000	38980000000	36270000000	33780000000
	93.5	10897000000	8048000000	5636000000	8083000000	5142000000	1546000000	19420000000	12330000000	7398000000			93.5	19270000000	11620000000	17550000000	25550000000	20290000000	45840000000	48590000000	29230000000	40110000000			93.5	16890000000	14820000000	21070000000	18920000000	15310000000	35420000000	39720000000	36860000000	33070000000
	94	10808000000	8247000000	5940000000	8102000000	5223000000	1720000000	19200000000	12350000000	7580000000			94	19080000000	12150000000	18190000000	25290000000	20340000000	46670000000	49830000000	29880000000	38540000000			94	16970000000	14470000000	21290000000	19190000000	15200000000	35340000000	40110000000	36610000000	33220000000
	94.5	10745000000	8033000000	5890000000	8055000000	5057000000	1735000000	19230000000	11890000000	7405000000			94.5	18880000000	12140000000	19000000000	25500000000	20510000000	47660000000	49380000000	30560000000	35340000000			94.5	16090000000	15400000000	21490000000	18860000000	15480000000	35550000000	39320000000	36790000000	33100000000
	95	10818000000	8148000000	5976000000	8202000000	5072000000	1763000000	18670000000	12090000000	7511000000			95	19070000000	12250000000	18770000000	25590000000	19640000000	47450000000	50170000000	30490000000	33740000000			95	17080000000	15650000000	21600000000	19080000000	15430000000	36850000000	39750000000	37410000000	33700000000
	95.5	10726000000	8081000000	5865000000	8214000000	5239000000	1654000000	19000000000	12030000000	7361000000			95.5	18600000000	12190000000	19120000000	25430000000	20280000000	49980000000	50200000000	31210000000	33100000000			95.5	15980000000	14550000000	20930000000	19100000000	15190000000	37270000000	39250000000	35700000000	33790000000
	96	10773000000	8060000000	5911000000	8277000000	5220000000	1646000000	19640000000	11840000000	7123000000			96	18650000000	12320000000	19410000000	25180000000	22710000000	50780000000	50180000000	32340000000	30310000000			96	17290000000	15070000000	21690000000	19400000000	15140000000	37850000000	39610000000	37120000000	34180000000
	96.5	10953000000	8073000000	5636000000	8367000000	5117000000	1656000000	19840000000	12000000000	6918000000			96.5	19010000000	12570000000	19690000000	25610000000	22510000000	51050000000	50780000000	30790000000	30860000000			96.5	16990000000	15600000000	21540000000	19390000000	15170000000	38290000000	39610000000	37770000000	34000000000
	97	10690000000	8133000000	5786000000	8280000000	5177000000	1608000000	19460000000	12020000000	6986000000			97	18260000000	12930000000	19170000000	25160000000	23430000000	49440000000	51190000000	31560000000	31200000000			97	16080000000	15700000000	20780000000	19250000000	15380000000	39890000000	38490000000	37680000000	33910000000
	97.5	10831000000	8100000000	5561000000	8299000000	5120000000	1583000000	19500000000	12030000000	6776000000			97.5	18910000000	13090000000	19590000000	25660000000	23250000000	51410000000	51420000000	30240000000	31200000000			97.5	16980000000	15660000000	21130000000	19430000000	15430000000	41320000000	39610000000	37960000000	33110000000
	98	10577000000	7836000000	5712000000	8273000000	5154000000	1675000000	19100000000	11690000000	6773000000			98	17950000000	12840000000	20270000000	25140000000	23310000000	52780000000	51140000000	30540000000	32750000000			98	16030000000	15660000000	21540000000	19030000000	15420000000	42660000000	39650000000	37680000000	33450000000
	98.5	10772000000	7915000000	5749000000	8358000000	5155000000	1507000000	19120000000	11880000000	6714000000			98.5	18400000000	12670000000	20000000000	25410000000	23200000000	50010000000	50750000000	30360000000	32990000000			98.5	16010000000	14970000000	21890000000	19280000000	15050000000	43720000000	41780000000	37810000000	34370000000
	99	10746000000	7969000000	5673000000	8334000000	5211000000	1551000000	19160000000	11940000000	6586000000			99	17980000000	12450000000	19700000000	25310000000	23400000000	51130000000	50640000000	29050000000	32370000000			99	15310000000	14610000000	20250000000	18870000000	14850000000	42630000000	41430000000	38170000000	33570000000
	99.5	10717000000	7936000000	5570000000	8323000000	5164000000	1505000000	18970000000	12110000000	6685000000			99.5	17870000000	12530000000	19640000000	25560000000	23340000000	51360000000	49960000000	29710000000	32800000000			99.5	16170000000	14940000000	21120000000	19100000000	14810000000	43080000000	40200000000	38790000000	33040000000
	100	10554000000	7907000000	5666000000	8356000000	5313000000	1523000000	19470000000	11860000000	6711000000			100	17220000000	12500000000	19990000000	25290000000	23250000000	49820000000	50440000000	29110000000	33590000000			100	14050000000	15010000000	21570000000	18500000000	15060000000	42590000000	39020000000	38820000000	32190000000
	100.5	10538000000	7695000000	5765000000	8352000000	5305000000	1486000000	19460000000	11770000000	6959000000			100.5	17590000000	11830000000	18580000000	25400000000	21580000000	47840000000	49590000000	28230000000	35380000000			100.5	15490000000	14580000000	20970000000	18590000000	15270000000	41590000000	40390000000	39840000000	27310000000
	101	10538000000	7695000000	5765000000	8352000000	5305000000	1486000000	19460000000	11770000000	6959000000			101	17590000000	11830000000	18580000000	25400000000	21580000000	47840000000	49590000000	28230000000	35380000000			101	15490000000	14580000000	20970000000	18590000000	15270000000	41590000000	40390000000	39840000000	27310000000
	101.5	10508000000	7962000000	5573000000	8332000000	5398000000	1469000000	19510000000	11930000000	6968000000			101.5	16900000000	12380000000	18310000000	25270000000	22020000000	49470000000	48730000000	29490000000	36320000000			101.5	13570000000	14680000000	21860000000	17920000000	15140000000	42830000000	39220000000	38770000000	28060000000
	102	10566000000	7830000000	5636000000	8414000000	5280000000	1570000000	19110000000	12110000000	7034000000			102	16610000000	11950000000	18050000000	25030000000	21850000000	50940000000	49350000000	28480000000	37410000000			102	13260000000	14630000000	20720000000	18040000000	15020000000	43040000000	39870000000	37520000000	27710000000
	102.5	10441000000	7645000000	5582000000	8369000000	5415000000	1511000000	18860000000	12010000000	6827000000			102.5	16730000000	11520000000	17740000000	24900000000	22190000000	49240000000	49410000000	27040000000	37320000000			102.5	13880000000	14720000000	20520000000	18240000000	14590000000	43070000000	40090000000	38020000000	27750000000
	103	10554000000	7631000000	5421000000	8396000000	5489000000	1659000000	18610000000	11740000000	6800000000			103	17190000000	10960000000	17650000000	25440000000	21420000000	47630000000	49920000000	26860000000	39520000000			103	14970000000	13120000000	21990000000	18720000000	13770000000	44020000000	41120000000	37990000000	28710000000
	103.5	10588000000	7665000000	5474000000	8342000000	5405000000	1601000000	18840000000	11890000000	6875000000			103.5	16640000000	10680000000	16140000000	25010000000	21450000000	44000000000	50600000000	26770000000	44460000000			103.5	13870000000	13620000000	21520000000	18210000000	13890000000	43700000000	39810000000	37800000000	29170000000
	104	10407000000	7734000000	5627000000	8363000000	5516000000	1718000000	18630000000	11830000000	6925000000			104	15820000000	11530000000	16240000000	24950000000	21900000000	44920000000	50620000000	27930000000	41940000000			104	12210000000	14910000000	20460000000	18020000000	14380000000	43150000000	39380000000	38020000000	28390000000
	104.5	10580000000	7794000000	5423000000	8430000000	5576000000	1687000000	18640000000	11930000000	6740000000			104.5	16690000000	11220000000	17370000000	25170000000	22540000000	48640000000	52210000000	27390000000	38790000000			104.5	14210000000	14350000000	19960000000	18550000000	14530000000	43390000000	40640000000	37320000000	28380000000
	105	10448000000	7409000000	5782000000	8542000000	5561000000	1786000000	18520000000	11530000000	6972000000			105	16520000000	11230000000	18650000000	25310000000	21960000000	49830000000	52420000000	27890000000	36320000000			105	13300000000	15220000000	20150000000	18110000000	14790000000	43710000000	40480000000	37880000000	28980000000
	105.5	10367000000	7480000000	5687000000	8343000000	5550000000	1736000000	18490000000	11640000000	6947000000			105.5	16160000000	10840000000	18530000000	25220000000	21750000000	49330000000	52330000000	26810000000	37140000000			105.5	12920000000	14210000000	21560000000	18120000000	14680000000	43670000000	41710000000	37370000000	29250000000
	106	10497000000	7649000000	5409000000	8503000000	5671000000	1606000000	19190000000	11520000000	6945000000			106	16350000000	11070000000	17550000000	25230000000	21720000000	47640000000	52860000000	27140000000	38910000000			106	13770000000	14250000000	21340000000	18310000000	14690000000	44120000000	42200000000	38000000000	29120000000
	106.5	10662000000	7428000000	5620000000	8558000000	5682000000	1544000000	19740000000	11200000000	7066000000			106.5	16760000000	11020000000	17200000000	25410000000	21790000000	47650000000	52100000000	27310000000	41250000000			106.5	14450000000	14560000000	20020000000	18590000000	14700000000	42910000000	42200000000	39130000000	28120000000
	107	10536000000	7416000000	5563000000	8594000000	5634000000	1685000000	19890000000	11270000000	7182000000			107	16660000000	10960000000	18190000000	25590000000	22040000000	49570000000	52580000000	27720000000	40240000000			107	13750000000	14120000000	21420000000	18350000000	14830000000	43690000000	41960000000	39300000000	28260000000
	107.5	10541000000	7512000000	5566000000	8539000000	5708000000	1588000000	21500000000	11230000000	7106000000			107.5	16410000000	10760000000	17750000000	25560000000	22390000000	48510000000	53210000000	28260000000	40240000000			107.5	13650000000	13350000000	20270000000	18340000000	14310000000	43700000000	41160000000	39710000000	28010000000
	108	10486000000	7443000000	5323000000	8664000000	5587000000	1589000000	22410000000	11290000000	7098000000			108	16030000000	10580000000	17650000000	25720000000	22080000000	48030000000	52400000000	27630000000	38020000000			108	12590000000	13180000000	21600000000	18230000000	14150000000	44060000000	41300000000	39310000000	28120000000
	108.5	10544000000	7396000000	5486000000	8856000000	5664000000	1663000000	22190000000	11090000000	7191000000			108.5	16080000000	10390000000	17510000000	25670000000	21640000000	49290000000	52430000000	27680000000	36000000000			108.5	12410000000	13260000000	20790000000	18080000000	14140000000	44450000000	41590000000	38750000000	28070000000
	109	10306000000	7336000000	5468000000	8614000000	5664000000	1601000000	21870000000	11100000000	7261000000			109	15720000000	10710000000	18200000000	25590000000	21820000000	49970000000	52730000000	28900000000	35730000000			109	12470000000	14660000000	20810000000	17880000000	14660000000	45470000000	40750000000	38900000000	28100000000
	109.5	10568000000	7455000000	5359000000	8742000000	5615000000	1555000000	23120000000	11040000000	7156000000			109.5	16030000000	10220000000	18060000000	25780000000	21530000000	50780000000	53050000000	28000000000	35560000000			109.5	13000000000	13050000000	20170000000	18190000000	13810000000	45850000000	42570000000	38010000000	27470000000
	110	10530000000	7519000000	5386000000	8710000000	5681000000	1599000000	22120000000	11320000000	7115000000			110	16320000000	10350000000	18270000000	26220000000	21280000000	50810000000	54440000000	28220000000	35420000000			110	13900000000	14180000000	21250000000	18430000000	14920000000	46600000000	43020000000	38010000000	27980000000
	110.5	10549000000	7339000000	5448000000	8771000000	5741000000	1639000000	20870000000	11030000000	7113000000			110.5	16280000000	10320000000	18440000000	26170000000	21300000000	51090000000	55300000000	28530000000	34570000000			110.5	13200000000	14190000000	21100000000	18310000000	14470000000	46360000000	42340000000	38110000000	27780000000
	111	10460000000	7274000000	5462000000	8810000000	5696000000	1545000000	20150000000	10960000000	7103000000			111	16080000000	10340000000	18310000000	26280000000	21230000000	51230000000	54920000000	29120000000	33960000000			111	12980000000	14130000000	21190000000	18470000000	14630000000	47080000000	41710000000	37910000000	28880000000
	111.5	10471000000	7366000000	5247000000	8879000000	5624000000	1525000000	18960000000	11050000000	7018000000			111.5	16450000000	10110000000	17880000000	26510000000	20800000000	50950000000	54600000000	28220000000	33570000000			111.5	14140000000	14190000000	19160000000	18900000000	14950000000	46270000000	42320000000	37640000000	27810000000
	112	10417000000	7311000000	5215000000	8873000000	5719000000	1537000000	18800000000	10940000000	6848000000			112	16160000000	9880000000	18150000000	26220000000	20800000000	51240000000	55050000000	28780000000	32610000000			112	13650000000	13670000000	21720000000	18480000000	14750000000	47040000000	43470000000	36710000000	29170000000
	112.5	10489000000	7384000000	5477000000	8961000000	5796000000	1691000000	18560000000	10990000000	7322000000			112.5	15790000000	10240000000	18660000000	26550000000	21010000000	52150000000	54810000000	28870000000	32590000000			112.5	11780000000	12970000000	21290000000	18350000000	14140000000	46890000000	42160000000	36800000000	29130000000
	113	10248000000	7210000000	5600000000	8892000000	5710000000	1810000000	17870000000	11110000000	8020000000			113	15540000000	9840000000	18300000000	26430000000	21230000000	51860000000	55230000000	28500000000	32640000000			113	12810000000	13300000000	21280000000	18400000000	14110000000	46460000000	42550000000	37100000000	30050000000
	113.5	10552000000	7328000000	5714000000	9028000000	6002000000	1849000000	18010000000	11070000000	8687000000			113.5	16670000000	10000000000	18030000000	26790000000	21070000000	52500000000	55440000000	29360000000	31870000000			113.5	13690000000	13390000000	21090000000	19150000000	14680000000	46500000000	42820000000	36370000000	30920000000
	114	10634000000	7378000000	6227000000	9126000000	5942000000	2497000000	17680000000	11070000000	9646000000			114	16170000000	9990000000	18980000000	26630000000	21080000000	52970000000	55020000000	29010000000	33150000000			114	13190000000	14060000000	21500000000	18850000000	14620000000	46330000000	43710000000	37230000000	32160000000
	114.5	10400000000	7145000000	6230000000	9010000000	5885000000	2790000000	17220000000	11030000000	10770000000			114.5	16200000000	9840000000	19090000000	26570000000	21200000000	52740000000	54330000000	28750000000	32570000000			114.5	13620000000	13440000000	21450000000	18620000000	14480000000	45850000000	43360000000	37150000000	31670000000
	115	10197000000	7444000000	6186000000	9113000000	6006000000	2784000000	16810000000	11160000000	10800000000			115	15880000000	10130000000	18060000000	26840000000	20770000000	53220000000	53910000000	29610000000	32120000000			115	12690000000	13170000000	19870000000	18690000000	14580000000	45010000000	42670000000	37700000000	30830000000
	115.5	10413000000	7228000000	5961000000	9077000000	5802000000	2669000000	16820000000	11020000000	11390000000			115.5	15920000000	9490000000	18450000000	26730000000	20900000000	53250000000	54040000000	28740000000	32800000000			115.5	13240000000	14160000000	19360000000	19090000000	14820000000	45180000000	43500000000	37950000000	30430000000
	116	10402000000	7353000000	6304000000	9208000000	6007000000	2606000000	16370000000	10940000000	11310000000			116	15480000000	9660000000	18680000000	26590000000	20650000000	53180000000	54100000000	29410000000	32540000000			116	12020000000	13080000000	20200000000	18520000000	14460000000	45340000000	42220000000	37510000000	31340000000
	116.5	10285000000	7132000000	6088000000	9215000000	5858000000	2532000000	16400000000	10700000000	11910000000			116.5	15710000000	9310000000	18140000000	27130000000	20820000000	53400000000	54340000000	29220000000	31960000000			116.5	12550000000	13410000000	19540000000	18660000000	14470000000	45080000000	43160000000	37510000000	30790000000
	117	10362000000	7392000000	6331000000	9328000000	6068000000	2719000000	16490000000	10640000000	11820000000			117	16160000000	9700000000	18120000000	27300000000	21150000000	53950000000	55040000000	29510000000	33230000000			117	13680000000	13280000000	20740000000	19170000000	14500000000	45630000000	43950000000	37780000000	31800000000
	117.5	10383000000	6918000000	6389000000	9357000000	5812000000	2511000000	16300000000	10450000000	11790000000			117.5	16470000000	9480000000	18440000000	27450000000	20680000000	54200000000	55940000000	29570000000	32660000000			117.5	13710000000	13690000000	20610000000	18850000000	14820000000	44970000000	42520000000	37580000000	31990000000
	118	10241000000	7250000000	6569000000	9319000000	5850000000	2691000000	15980000000	10820000000	11980000000			118	15320000000	9650000000	18710000000	26980000000	20830000000	54640000000	55900000000	30260000000	33150000000			118	11260000000	13630000000	19110000000	18360000000	14670000000	45090000000	41140000000	37680000000	31500000000
	118.5	9921000000	7093000000	6168000000	9219000000	5877000000	2572000000	16230000000	10540000000	12510000000			118.5	15500000000	9800000000	18100000000	27130000000	21670000000	55110000000	56250000000	30160000000	32390000000			118.5	11720000000	13210000000	19180000000	18360000000	14620000000	44250000000	40650000000	37820000000	32240000000
	119	10226000000	7146000000	6342000000	9394000000	5864000000	2608000000	16060000000	10760000000	12180000000			119	16000000000	9920000000	18670000000	27050000000	21060000000	54400000000	57150000000	30130000000	32930000000			119	13830000000	13610000000	19960000000	19000000000	14800000000	44740000000	41650000000	37650000000	32790000000
	119.5	10066000000	7126000000	6186000000	9314000000	5894000000	2564000000	16120000000	10750000000	12040000000			119.5	15240000000	9430000000	17630000000	27280000000	21310000000	55890000000	56760000000	30190000000	32480000000			119.5	11260000000	12810000000	18460000000	18770000000	14680000000	44460000000	40490000000	37180000000	32050000000
	120	10015000000	7451000000	6349000000	9265000000	5839000000	2851000000	16120000000	11010000000	12170000000			120	15330000000	10460000000	18230000000	27030000000	21260000000	55000000000	56980000000	31090000000	32570000000			120	12480000000	13410000000	18760000000	19050000000	15010000000	44320000000	41230000000	37660000000	33200000000
	120.5	10117000000	7047000000	6491000000	9383000000	5883000000	2979000000	16540000000	10570000000	12460000000			120.5	15510000000	9920000000	18300000000	27040000000	20980000000	54430000000	56750000000	29940000000	32570000000			120.5	13430000000	13860000000	18830000000	19310000000	14930000000	43570000000	42410000000	37910000000	34050000000
	121	9997000000	7122000000	6293000000	9403000000	5948000000	2977000000	16860000000	10360000000	13010000000			121	15050000000	9300000000	17980000000	27080000000	20660000000	54330000000	56000000000	28730000000	32290000000			121	11990000000	12470000000	18430000000	18930000000	14630000000	43470000000	41390000000	36800000000	33580000000
	121.5	10136000000	7024000000	6213000000	9504000000	5906000000	3277000000	17010000000	10340000000	13220000000			121.5	15340000000	9320000000	17850000000	27310000000	20560000000	53730000000	55330000000	28560000000	32720000000			121.5	12630000000	13720000000	17910000000	19040000000	15020000000	43040000000	41940000000	37960000000	33460000000
	122	10114000000	7051000000	6357000000	9476000000	5899000000	3343000000	16970000000	10420000000	12740000000			122	15280000000	9480000000	18250000000	27270000000	20570000000	53510000000	56090000000	28670000000	32140000000			122	12750000000	13960000000	18900000000	19360000000	15220000000	43930000000	41930000000	38120000000	34450000000
	122.5	10030000000	6983000000	6383000000	9470000000	5727000000	3097000000	17000000000	10320000000	13330000000			122.5	15290000000	9290000000	18320000000	27480000000	20780000000	54220000000	55570000000	28190000000	31960000000			122.5	12810000000	13650000000	18760000000	19180000000	15100000000	43460000000	41700000000	38280000000	34680000000
	123	10178000000	7068000000	6537000000	9572000000	5812000000	3483000000	17210000000	10500000000	13750000000			123	15370000000	9260000000	17760000000	27720000000	20600000000	53370000000	56380000000	28710000000	32470000000			123	11810000000	13060000000	18560000000	19180000000	14690000000	43820000000	41220000000	38050000000	34440000000
	123.5	10167000000	6894000000	6277000000	9543000000	5776000000	3643000000	17240000000	10420000000	14190000000			123.5	15290000000	9280000000	17690000000	27460000000	20510000000	53600000000	57750000000	29090000000	31410000000			123.5	12020000000	12490000000	19100000000	19130000000	14970000000	43770000000	41820000000	38580000000	34590000000
	124	10107000000	7060000000	6506000000	9743000000	5820000000	3974000000	16930000000	10530000000	13950000000			124	15120000000	9320000000	17680000000	27810000000	20890000000	53340000000	56990000000	29100000000	31480000000			124	11890000000	13460000000	18040000000	18940000000	14850000000	44030000000	41160000000	38800000000	33320000000
	124.5	10223000000	6931000000	6547000000	9567000000	5859000000	4373000000	17070000000	10490000000	13980000000			124.5	15470000000	9480000000	17510000000	27670000000	21040000000	53430000000	57160000000	29150000000	31860000000			124.5	12410000000	12990000000	17740000000	18930000000	14910000000	44700000000	40990000000	38980000000	32460000000
	125	10016000000	7007000000	6343000000	9584000000	5913000000	4177000000	16960000000	10580000000	14950000000			125	15240000000	9170000000	17950000000	27420000000	21070000000	53630000000	56720000000	29680000000	32320000000			125	12480000000	12380000000	17770000000	19470000000	14750000000	44530000000	41590000000	38520000000	33330000000
	125.5	10166000000	7025000000	6344000000	9634000000	5865000000	4786000000	17060000000	10470000000	14900000000			125.5	15480000000	9750000000	18020000000	27400000000	21730000000	54560000000	56880000000	29970000000	31520000000			125.5	13240000000	13410000000	17610000000	19790000000	15110000000	45280000000	41820000000	39600000000	33840000000
	126	9905000000	6919000000	6388000000	9575000000	5891000000	5242000000	17170000000	10480000000	15540000000			126	15010000000	9410000000	18060000000	27880000000	20930000000	53850000000	56090000000	30280000000	31990000000			126	12000000000	13540000000	17620000000	19640000000	15050000000	45390000000	41140000000	39610000000	34570000000
	126.5	10010000000	6884000000	6215000000	9660000000	5876000000	5705000000	17280000000	10460000000	14900000000			126.5	14670000000	9150000000	17650000000	27650000000	20620000000	53930000000	57170000000	30240000000	32120000000			126.5	11990000000	12820000000	17150000000	19640000000	14620000000	45530000000	41290000000	39180000000	35250000000
	127	10130000000	6941000000	6345000000	9690000000	5919000000	6195000000	17340000000	10700000000	14670000000			127	14770000000	9160000000	18300000000	27900000000	20860000000	55020000000	56640000000	29610000000	32480000000			127	11090000000	13380000000	18230000000	19350000000	15060000000	46180000000	40840000000	39830000000	35690000000
	127.5	10052000000	6679000000	6269000000	9748000000	5771000000	6341000000	17370000000	10430000000	14460000000			127.5	15170000000	8890000000	18190000000	28000000000	20640000000	55090000000	57430000000	28660000000	31820000000			127.5	13320000000	12450000000	17560000000	20090000000	14610000000	46480000000	42700000000	38130000000	36060000000
	128	10085000000	6905000000	6052000000	9755000000	5765000000	6058000000	17350000000	10500000000	14520000000			128	14790000000	8840000000	17580000000	27720000000	20560000000	55370000000	57490000000	29720000000	31250000000			128	11960000000	12240000000	16600000000	19630000000	14620000000	45910000000	41400000000	38280000000	35710000000
	128.5	10035000000	6773000000	6229000000	9885000000	5837000000	6151000000	17360000000	10200000000	14670000000			128.5	15080000000	8830000000	18820000000	27570000000	20510000000	55920000000	57220000000	29700000000	31360000000			128.5	12300000000	13000000000	18000000000	19570000000	14680000000	47140000000	41320000000	38330000000	37160000000
	129	10050000000	6845000000	6070000000	9970000000	5725000000	6350000000	17430000000	10430000000	14740000000			129	14730000000	8820000000	18190000000	27840000000	19950000000	56340000000	57530000000	30050000000	31770000000			129	11500000000	13180000000	17410000000	19590000000	14760000000	46960000000	41560000000	39010000000	35120000000
	129.5	9752000000	6881000000	5801000000	9838000000	5779000000	6429000000	17150000000	10280000000	14550000000			129.5	14380000000	9280000000	18460000000	27770000000	20830000000	56480000000	57180000000	30060000000	31460000000			129.5	11110000000	13750000000	18450000000	19650000000	14750000000	46480000000	40540000000	39520000000	32950000000
	130	10168000000	6737000000	5944000000	9922000000	5843000000	7066000000	17310000000	10110000000	13950000000			130	15470000000	8680000000	18750000000	28140000000	19830000000	56790000000	58490000000	29530000000	31260000000			130	12700000000	13560000000	18320000000	19650000000	15100000000	45830000000	41630000000	39200000000	31330000000
	130.5	9899000000	6751000000	5695000000	9921000000	5699000000	6485000000	17040000000	10190000000	14360000000			130.5	14630000000	8770000000	18670000000	27990000000	20210000000	58150000000	58480000000	29890000000	32080000000			130.5	11640000000	11930000000	18620000000	19450000000	14300000000	45610000000	41360000000	37910000000	30040000000
	131	9741000000	6686000000	5816000000	9809000000	5714000000	6574000000	16430000000	10050000000	14740000000			131	14340000000	8700000000	18480000000	27900000000	19840000000	58150000000	57380000000	29430000000	31570000000			131	10950000000	11970000000	19440000000	19500000000	14440000000	46030000000	41580000000	38590000000	29440000000
	131.5	9811000000	6881000000	5995000000	9919000000	5859000000	7125000000	16450000000	10160000000	14060000000			131.5	14870000000	8810000000	18250000000	28070000000	20090000000	57360000000	57460000000	30730000000	32490000000			131.5	12440000000	12350000000	18260000000	20070000000	14540000000	45320000000	42760000000	38170000000	28920000000
	132	9902000000	6928000000	5779000000	9968000000	5852000000	7541000000	16440000000	10260000000	13690000000			132	14280000000	9010000000	17640000000	27700000000	20360000000	56430000000	57740000000	31150000000	31830000000			132	11180000000	13350000000	18570000000	19770000000	14770000000	44870000000	40800000000	38280000000	27900000000
	132.5	9750000000	6855000000	5750000000	10080000000	5715000000	7640000000	16490000000	10290000000	13800000000			132.5	14670000000	8660000000	17710000000	28330000000	19880000000	56340000000	57100000000	30700000000	33750000000			132.5	11270000000	12070000000	17760000000	19860000000	14220000000	44760000000	41200000000	38010000000	26890000000
	133	9800000000	6677000000	5618000000	10030000000	5833000000	7532000000	16540000000	10100000000	13640000000			133	14520000000	9190000000	17450000000	27740000000	20230000000	55300000000	57500000000	30530000000	32750000000			133	12340000000	13170000000	18600000000	20160000000	14850000000	44840000000	40960000000	38570000000	27250000000
	133.5	9840000000	6980000000	5580000000	10020000000	5790000000	7170000000	16360000000	10220000000	14660000000			133.5	14270000000	9360000000	17350000000	28070000000	20260000000	55100000000	58260000000	31660000000	33950000000			133.5	11560000000	13040000000	16430000000	19910000000	14930000000	43540000000	40240000000	38660000000	25420000000
	134	9630000000	6892000000	5505000000	10050000000	5718000000	6985000000	16320000000	10130000000	14830000000			134	13580000000	10020000000	17640000000	27920000000	20480000000	56150000000	57480000000	32120000000	34510000000			134	9730000000	13570000000	17710000000	19100000000	14930000000	43640000000	39710000000	39420000000	26330000000
	134.5	10040000000	6811000000	5402000000	10090000000	5843000000	6898000000	16560000000	9916000000	14990000000			134.5	14610000000	9450000000	17040000000	28620000000	20470000000	54430000000	57770000000	30620000000	35530000000			134.5	12120000000	12470000000	17950000000	19880000000	14560000000	44700000000	41370000000	38120000000	25980000000
	135	9740000000	6842000000	5670000000	10110000000	5915000000	7100000000	16340000000	9973000000	14610000000			135	14400000000	9270000000	17820000000	28040000000	20780000000	54640000000	58360000000	30090000000	36040000000			135	11560000000	12340000000	18570000000	19800000000	14420000000	46010000000	39800000000	37980000000	26040000000
	135.5	9750000000	6774000000	5635000000	10110000000	5810000000	6835000000	16200000000	9996000000	15150000000			135.5	14260000000	9550000000	17360000000	28120000000	21100000000	52960000000	57820000000	30340000000	39280000000			135.5	11220000000	12350000000	17460000000	19770000000	14280000000	47430000000	39640000000	37500000000	26690000000
	136	9890000000	6821000000	5622000000	10230000000	5879000000	6988000000	16360000000	10040000000	15520000000			136	14330000000	9300000000	16310000000	27980000000	21030000000	50520000000	58790000000	30340000000	44970000000			136	11360000000	12160000000	16600000000	19740000000	14610000000	47870000000	40600000000	37640000000	26080000000
	136.5	9800000000	6799000000	5513000000	10250000000	5769000000	7517000000	16600000000	9932000000	15000000000			136.5	14330000000	9310000000	15960000000	28300000000	21030000000	50460000000	58270000000	29320000000	45480000000			136.5	11360000000	13030000000	16320000000	19860000000	14900000000	48360000000	41170000000	37910000000	26590000000
	137	9640000000	6703000000	5734000000	10220000000	5714000000	7136000000	16250000000	9913000000	14980000000			137	13920000000	8870000000	16860000000	28010000000	20270000000	52180000000	57030000000	30490000000	42660000000			137	10650000000	11990000000	17260000000	19720000000	14500000000	49100000000	41340000000	37550000000	27960000000
	137.5	9730000000	6607000000	5728000000	10280000000	5611000000	6262000000	16430000000	9802000000	15220000000			137.5	14310000000	9070000000	17500000000	27900000000	20300000000	52610000000	57640000000	30160000000	41290000000			137.5	11860000000	12020000000	16570000000	20000000000	14400000000	49710000000	42140000000	38000000000	28800000000
	138	9870000000	6590000000	5609000000	10370000000	5597000000	6381000000	16380000000	9933000000	15480000000			138	14900000000	8990000000	17350000000	28610000000	20330000000	53330000000	57390000000	30500000000	41120000000			138	11670000000	12010000000	16480000000	19780000000	14370000000	50580000000	43240000000	37780000000	27110000000
	138.5	9590000000	6740000000	5849000000	10310000000	5570000000	6881000000	16330000000	10070000000	15160000000			138.5	14260000000	9020000000	17310000000	28240000000	20080000000	54240000000	57800000000	31010000000	39050000000			138.5	11800000000	11650000000	15980000000	20060000000	14390000000	50100000000	42860000000	37340000000	26650000000
	139	9550000000	6698000000	5745000000	10260000000	5682000000	6125000000	16160000000	10050000000	14770000000			139	14550000000	9040000000	17170000000	28640000000	20020000000	55190000000	57110000000	30560000000	38340000000			139	11420000000	12170000000	16110000000	19880000000	14520000000	50050000000	42300000000	37650000000	26390000000
	139.5	9300000000	6616000000	5673000000	10290000000	5594000000	6137000000	16270000000	10100000000	14650000000			139.5	13720000000	8840000000	17710000000	28010000000	19950000000	56580000000	56910000000	30340000000	38610000000			139.5	10010000000	12480000000	16400000000	19590000000	14380000000	50420000000	41940000000	37760000000	26600000000
	140	9470000000	6553000000	5764000000	10460000000	5754000000	6706000000	16240000000	9813000000	13780000000			140	13920000000	8410000000	16820000000	28390000000	19460000000	55120000000	57400000000	29480000000	34360000000			140	10670000000	11880000000	16940000000	19860000000	14430000000	50330000000	42730000000	37900000000	25250000000
	140.5	9490000000	6789000000	5746000000	10430000000	5741000000	6684000000	16240000000	9940000000	13800000000			140.5	14030000000	8350000000	17720000000	28050000000	19690000000	59340000000	57430000000	29540000000	33640000000			140.5	11100000000	11220000000	17320000000	20180000000	14250000000	51690000000	42290000000	36910000000	25370000000
	141	9620000000	6416000000	5630000000	10530000000	5612000000	5790000000	16130000000	9662000000	14510000000			141	14620000000	8290000000	17790000000	29040000000	19770000000	57590000000	57440000000	29810000000	34120000000			141	11670000000	11970000000	17150000000	20310000000	14350000000	50390000000	43570000000	37440000000	25090000000
	141.5	9440000000	6584000000	5774000000	10590000000	5706000000	6356000000	16220000000	10010000000	14090000000			141.5	14470000000	8640000000	17350000000	28650000000	20190000000	57670000000	57780000000	29090000000	32380000000			141.5	12170000000	13510000000	16360000000	20740000000	14800000000	49560000000	42930000000	38030000000	24970000000
	142	9600000000	6386000000	5785000000	10730000000	5614000000	5965000000	16210000000	9900000000	14130000000			142	13740000000	8120000000	17930000000	28370000000	19690000000	58150000000	57560000000	28650000000	30820000000			142	10630000000	12580000000	16750000000	19940000000	14670000000	49380000000	41620000000	37470000000	24600000000
	142.5	9270000000	6420000000	5542000000	10680000000	5760000000	5508000000	16350000000	9810000000	14620000000			142.5	13640000000	7870000000	17300000000	28530000000	19840000000	58460000000	57810000000	28460000000	29740000000			142.5	10010000000	11890000000	17430000000	19710000000	14150000000	49270000000	41700000000	37510000000	25380000000
	143	9440000000	6358000000	5615000000	10810000000	5749000000	5415000000	16620000000	9753000000	15380000000			143	13920000000	7280000000	17650000000	28700000000	19930000000	58530000000	58080000000	27520000000	29820000000			143	11070000000	10910000000	17100000000	20320000000	14040000000	48920000000	43640000000	36960000000	25990000000
	143.5	9610000000	6371000000	5453000000	10930000000	5623000000	4217000000	16670000000	9726000000	16220000000			143.5	13910000000	7290000000	18000000000	28790000000	19790000000	60450000000	57400000000	28230000000	29550000000			143.5	10940000000	11380000000	17270000000	20200000000	13840000000	48850000000	43970000000	37120000000	26250000000
	144	9380000000	6296000000	5386000000	10880000000	5630000000	4164000000	16840000000	9574000000	16560000000			144	13620000000	6790000000	17780000000	28750000000	19870000000	60540000000	58330000000	27890000000	29380000000			144	11310000000	11580000000	16200000000	20510000000	14160000000	48190000000	44100000000	37360000000	26030000000
	144.5	9550000000	6346000000	5573000000	10840000000	5694000000	3827000000	16960000000	9550000000	16750000000			144.5	13990000000	6880000000	18550000000	28740000000	19560000000	60330000000	58470000000	27540000000	30120000000			144.5	11290000000	12190000000	16680000000	20600000000	14340000000	48200000000	43510000000	37690000000	26880000000
	145	9420000000	6356000000	5612000000	10830000000	5689000000	3818000000	17030000000	9395000000	16350000000			145	13680000000	7380000000	17730000000	28730000000	19670000000	61050000000	58490000000	28270000000	29320000000			145	11180000000	13370000000	15780000000	20740000000	14470000000	47680000000	42120000000	38240000000	26080000000
	145.5	9700000000	6203000000	5302000000	10980000000	5611000000	3488000000	17150000000	9076000000	16410000000			145.5	13870000000	6530000000	17880000000	29340000000	19580000000	60920000000	57790000000	27530000000	29400000000			145.5	10300000000	11260000000	17140000000	20310000000	13930000000	48220000000	42750000000	36530000000	26360000000
	146	9580000000	6571000000	5498000000	10890000000	5927000000	3382000000	16780000000	9192000000	16110000000			146	14110000000	7100000000	17650000000	29140000000	19550000000	61000000000	58650000000	27860000000	30950000000			146	11920000000	12260000000	16120000000	20880000000	14490000000	48660000000	43230000000	37260000000	25890000000
	146.5	9550000000	6320000000	5577000000	10910000000	5785000000	3373000000	16760000000	9115000000	15210000000			146.5	13760000000	7180000000	17030000000	28740000000	19820000000	59370000000	58500000000	28090000000	34300000000			146.5	11470000000	12720000000	16120000000	20790000000	14570000000	48160000000	43080000000	37670000000	26100000000
	147	9480000000	6273000000	5624000000	10950000000	5739000000	3306000000	16950000000	8898000000	14890000000			147	13960000000	6570000000	16050000000	28900000000	19500000000	55600000000	58340000000	28000000000	40750000000			147	11800000000	11000000000	16240000000	21030000000	13720000000	48300000000	43700000000	36540000000	26380000000
	147.5	9500000000	6398000000	5662000000	10900000000	5853000000	3138000000	16810000000	8919000000	14440000000			147.5	13710000000	6910000000	15210000000	29120000000	19860000000	52490000000	57570000000	28490000000	43900000000			147.5	10620000000	12190000000	16890000000	20380000000	14280000000	48020000000	43370000000	37460000000	26300000000
	148	9390000000	6253000000	5518000000	10870000000	5813000000	2902000000	16630000000	8644000000	13830000000			148	13460000000	6680000000	14570000000	29170000000	19790000000	51240000000	57670000000	28790000000	46790000000			148	10940000000	11710000000	16520000000	20590000000	14170000000	48110000000	43920000000	36040000000	26460000000
	148.5	9350000000	6205000000	5664000000	10820000000	5884000000	2666000000	16610000000	8521000000	13610000000			148.5	13450000000	6500000000	12980000000	29110000000	19740000000	44450000000	57330000000	29080000000	55970000000			148.5	10350000000	10440000000	16910000000	20760000000	13710000000	47520000000	42520000000	35720000000	26370000000
	149	9400000000	6203000000	5329000000	10870000000	5807000000	2381000000	16950000000	8350000000	12970000000			149	13530000000	6770000000	11060000000	29240000000	19650000000	39930000000	56920000000	29240000000	57110000000			149	10840000000	12240000000	15350000000	20330000000	14310000000	46980000000	41710000000	36390000000	25440000000
	149.5	9510000000	6258000000	5352000000	10990000000	5932000000	2308000000	16730000000	8380000000	12090000000			149.5	13350000000	6950000000	9950000000	28810000000	19590000000	35600000000	57820000000	30300000000	60650000000			149.5	10630000000	11750000000	16460000000	20890000000	14220000000	46870000000	41850000000	36660000000	26170000000
	150	9450000000	6390000000	5315000000	10960000000	5998000000	2075000000	16570000000	8562000000	11300000000			150	13270000000	6910000000	9900000000	28980000000	19730000000	35840000000	57750000000	29410000000	59160000000			150	10290000000	11060000000	15790000000	21660000000	14220000000	45340000000	41680000000	36260000000	25690000000

## Sheet: Fig. 3f
Radiant Efficiency [p/s/cm²/sr] / [µW/cm²] substracted of BG
Treatment		PTE 2x19-3				Cy7 DNA				Cy7 Chassis
Specimen		Mouse 1	Mouse 2	Mouse 3		Mouse 1	Mouse 2	Mouse 3		Mouse 1	Mouse 2	Mouse 3
Organs	Brain	14400000	12900000	9800000		12300000	4710000	14700000		5130000	3060000	18000000
	Heart	13900000	2310000	46100000		12900000	4460000	11800000		16800000	8470000	5860000
	Lung	167000000	74100000	44200000		62100000	21000000	6900000		146000000	39200000	45100000
	Spleen	50700000	6420000	23200000		19600000	-10700000	7140000		17900000	650000	-180000
	Bone marrow	102000000	153000000	130000000		110000000	51600000	73500000		42200000	85000000	141000000
																													Cy7 Chassis

## Sheet: Fig. 3g
Radiant Efficiency [p/s/cm²/sr] / [µW/cm²] substracted of BG
Treatment		PTE 2x19-3				Cy7 DNA				Cy7 Chassis
Specimen		Mouse 1	Mouse 2	Mouse 3		Mouse 1	Mouse 2	Mouse 3		Mouse 1	Mouse 2	Mouse 3
Organs	Kidney left	222000000	99900000	79000000		345000000	70600000	89600000		193000000	64400000	75600000
	Kidney right	185000000	146000000	36600000		716000000	78900000	114000000		211000000	63200000	75300000
	Urine	216000000	198000000	142000000		439000000	387000000	73900000		229000000	182000000	196000000
	Colon	2930000000	1440000000	918000000		2170000000	2790000000	3390000000		2620000000	1450000000	2380000000
	Liver	386000000	946000000	96200000		188000000	319000000	133000000		279000000	232000000	149000000
	Stomach	71300000	308000000	-87000000		24200000	-152000000	-244000000		-24800000	-198000000	-182000000

## Sheet: Fig. 4c
MFI CD19
Treatment		PTE-2x19	Blina-BS	PTE-2x19-3	PTE-3	Chassis
Specimen	Mouse 1	153	12.6	147	744	883
	Mouse 2	188	9.25	190	713	661
	Mouse 3	184	8.21	179	645	749
Number of families	1
Number of comparisons per family	10
Alpha	0.05
Tukey's multiple comparisons test	Mean Diff,	95,00% CI of diff,	Below threshold?	Summary	Adjusted P Value
PTE-2x19 vs. Blina-BS	165	13,29 to 316,7	Yes	*	0.032	A-B
PTE-2x19 vs. PTE-2x19-3	3	-148,7 to 154,7	No	ns	>0,9999	A-C
PTE-2x19 vs. PTE-3	-525.7	-677,4 to -374,0	Yes	****	<0,0001	A-D
PTE-2x19 vs. Chassis	-589.3	-741,0 to -437,6	Yes	****	<0,0001	A-E
Blina-BS vs. PTE-2x19-3	-162	-313,7 to -10,29	Yes	*	0.0354	B-C
Blina-BS vs. PTE-3	-690.6	-842,3 to -539,0	Yes	****	<0,0001	B-D
Blina-BS vs. Chassis	-754.3	-906,0 to -602,6	Yes	****	<0,0001	B-E
PTE-2x19-3 vs. PTE-3	-528.7	-680,4 to -377,0	Yes	****	<0,0001	C-D
PTE-2x19-3 vs. Chassis	-592.3	-744,0 to -440,6	Yes	****	<0,0001	C-E
PTE-3 vs. Chassis	-63.67	-215,4 to 88,02	No	ns	0.6517	D-E
Test details	Mean 1	Mean 2	Mean Diff,	SE of diff,	n1	n2	q	DF
PTE-2x19 vs. Blina-BS	175	10.02	165	46.09	3	3	5.062	10
PTE-2x19 vs. PTE-2x19-3	175	172	3	46.09	3	3	0.09205	10
PTE-2x19 vs. PTE-3	175	700.7	-525.7	46.09	3	3	16.13	10
PTE-2x19 vs. Chassis	175	764.3	-589.3	46.09	3	3	18.08	10
Blina-BS vs. PTE-2x19-3	10.02	172	-162	46.09	3	3	4.97	10
Blina-BS vs. PTE-3	10.02	700.7	-690.6	46.09	3	3	21.19	10
Blina-BS vs. Chassis	10.02	764.3	-754.3	46.09	3	3	23.14	10
PTE-2x19-3 vs. PTE-3	172	700.7	-528.7	46.09	3	3	16.22	10
PTE-2x19-3 vs. Chassis	172	764.3	-592.3	46.09	3	3	18.17	10
PTE-3 vs. Chassis	700.7	764.3	-63.67	46.09	3	3	1.953	10

## Sheet: Fig. 4d
% CD69+ cells of CD4
Treatment		PTE-2x19	Blina-BS	PTE-2x19-3	PTE-3	Chassis
Specimen	Mouse 1	6.33	51.4	31.8	14.9	5.38
	Mouse 2	7.21	45.9	29.1	10.2	7.82
	Mouse 3	5.46	52.7	30	11.5	7.62
Number of families	1
Number of comparisons per family	10
Alpha	0.05
Tukey's multiple comparisons test	Mean Diff,	95,00% CI of diff,	Below threshold?	Summary	Adjusted P Value
PTE-2x19 vs. Blina-BS	-43.67	-49,48 to -37,85	Yes	****	<0,0001	A-B
PTE-2x19 vs. PTE-2x19-3	-23.97	-29,78 to -18,15	Yes	****	<0,0001	A-C
PTE-2x19 vs. PTE-3	-5.867	-11,68 to -0,05211	Yes	*	0.0478	A-D
PTE-2x19 vs. Chassis	-0.6067	-6,421 to 5,208	No	ns	0.9965	A-E
Blina-BS vs. PTE-2x19-3	19.7	13,89 to 25,51	Yes	****	<0,0001	B-C
Blina-BS vs. PTE-3	37.8	31,99 to 43,61	Yes	****	<0,0001	B-D
Blina-BS vs. Chassis	43.06	37,25 to 48,87	Yes	****	<0,0001	B-E
PTE-2x19-3 vs. PTE-3	18.1	12,29 to 23,91	Yes	****	<0,0001	C-D
PTE-2x19-3 vs. Chassis	23.36	17,55 to 29,17	Yes	****	<0,0001	C-E
PTE-3 vs. Chassis	5.26	-0,5546 to 11,07	No	ns	0.0812	D-E
Test details	Mean 1	Mean 2	Mean Diff,	SE of diff,	n1	n2	q	DF
PTE-2x19 vs. Blina-BS	6.333	50	-43.67	1.767	3	3	34.95	10
PTE-2x19 vs. PTE-2x19-3	6.333	30.3	-23.97	1.767	3	3	19.18	10
PTE-2x19 vs. PTE-3	6.333	12.2	-5.867	1.767	3	3	4.696	10
PTE-2x19 vs. Chassis	6.333	6.94	-0.6067	1.767	3	3	0.4856	10
Blina-BS vs. PTE-2x19-3	50	30.3	19.7	1.767	3	3	15.77	10
Blina-BS vs. PTE-3	50	12.2	37.8	1.767	3	3	30.26	10
Blina-BS vs. Chassis	50	6.94	43.06	1.767	3	3	34.47	10
PTE-2x19-3 vs. PTE-3	30.3	12.2	18.1	1.767	3	3	14.49	10
PTE-2x19-3 vs. Chassis	30.3	6.94	23.36	1.767	3	3	18.7	10
PTE-3 vs. Chassis	12.2	6.94	5.26	1.767	3	3	4.21	10

## Sheet: Fig. 4e
% CD69+ cells of CD8
Treatment		PTE-2x19	Blina-BS	PTE-2x19-3	PTE-3	Chassis
Specimen	Mouse 1	5.01	38.6	25.7	8.65	3.2
	Mouse 2	5.97	30.3	22.7	6.42	5.91
	Mouse 3	5.43	38.8	20.5	7.41	5.04
Number of families	1
Number of comparisons per family	10
Alpha	0.05
Tukey's multiple comparisons test	Mean Diff,	95,00% CI of diff,	Below threshold?	Summary	Adjusted P Value
PTE-2x19 vs. Blina-BS	-30.43	-37,41 to -23,45	Yes	****	<0,0001	A-B
PTE-2x19 vs. PTE-2x19-3	-17.5	-24,48 to -10,52	Yes	****	<0,0001	A-C
PTE-2x19 vs. PTE-3	-2.023	-9,004 to 4,957	No	ns	0.8692	A-D
PTE-2x19 vs. Chassis	0.7533	-6,227 to 7,734	No	ns	0.996	A-E
Blina-BS vs. PTE-2x19-3	12.93	5,953 to 19,91	Yes	***	0.0009	B-C
Blina-BS vs. PTE-3	28.41	21,43 to 35,39	Yes	****	<0,0001	B-D
Blina-BS vs. Chassis	31.18	24,20 to 38,16	Yes	****	<0,0001	B-E
PTE-2x19-3 vs. PTE-3	15.47	8,493 to 22,45	Yes	***	0.0002	C-D
PTE-2x19-3 vs. Chassis	18.25	11,27 to 25,23	Yes	****	<0,0001	C-E
PTE-3 vs. Chassis	2.777	-4,204 to 9,757	No	ns	0.6922	D-E
Test details	Mean 1	Mean 2	Mean Diff,	SE of diff,	n1	n2	q	DF
PTE-2x19 vs. Blina-BS	5.47	35.9	-30.43	2.121	3	3	20.29	10
PTE-2x19 vs. PTE-2x19-3	5.47	22.97	-17.5	2.121	3	3	11.67	10
PTE-2x19 vs. PTE-3	5.47	7.493	-2.023	2.121	3	3	1.349	10
PTE-2x19 vs. Chassis	5.47	4.717	0.7533	2.121	3	3	0.5023	10
Blina-BS vs. PTE-2x19-3	35.9	22.97	12.93	2.121	3	3	8.624	10
Blina-BS vs. PTE-3	35.9	7.493	28.41	2.121	3	3	18.94	10
Blina-BS vs. Chassis	35.9	4.717	31.18	2.121	3	3	20.79	10
PTE-2x19-3 vs. PTE-3	22.97	7.493	15.47	2.121	3	3	10.32	10
PTE-2x19-3 vs. Chassis	22.97	4.717	18.25	2.121	3	3	12.17	10
PTE-3 vs. Chassis	7.493	4.717	2.777	2.121	3	3	1.851	10

## Sheet: Fig. 4h
Radiance (p/sec/cm2/sr)
Treatment		PTE 2x19-3						PTE-3						Blina-BS
Specimen		Mouse 1	Mouse 2	Mouse 3	Mouse 4	Mouse 5		Mouse 1	Mouse 2	Mouse 3	Mouse 4	Mouse 5		Mouse 1	Mouse 2	Mouse 3	Mouse 4	Mouse 5
Days	4	1570	2070	3560	2450	3200		13500	4450	3930	2700	6460		3340	3150	2940	3250	3010
	7	9310	5830	4960	6500	8370		17500	21100	17500	11100	17300		2610	2260	1630	1700	1370
	11	17400	37500	29900	110000	154000		110000	565000	171000	270000	158000		3280	3100	1920	3110	3190
	17	454000	466000	113000	387000	36200		950000	2690000	2160000	2310000	512000		2990	2700	226	2500	2310
	21	833000	343000	83100	503000	4070		1830000	5830000	2510000	3040000	738000		2910	2980	230	3140	3160
Within each row, compare columns (simple effects within rows)
Number of families	5
Number of comparisons per family	3
Alpha	0.05
Tukey's multiple comparisons test	Mean Diff,	95,00% CI of diff,	Below threshold?	Summary	Adjusted P Value
Day 4
Blina-BS vs. PTE-3	-3070	-854052 to 847912	No	ns	>0,9999
Blina-BS vs. PTE-2x19-3	568	-850414 to 851550	No	ns	>0,9999
PTE-3 vs. PTE-2x19-3	3638	-847344 to 854620	No	ns	>0,9999
Day 7
Blina-BS vs. PTE-3	-14986	-865968 to 835996	No	ns	0.999
Blina-BS vs. PTE-2x19-3	-5080	-856062 to 845902	No	ns	0.9999
PTE-3 vs. PTE-2x19-3	9906	-841076 to 860888	No	ns	0.9996
Day 11
Blina-BS vs. PTE-3	-251880	-1102862 to 599102	No	ns	0.7578
Blina-BS vs. PTE-2x19-3	-66840	-917822 to 784142	No	ns	0.9806
PTE-3 vs. PTE-2x19-3	185040	-665942 to 1036022	No	ns	0.8606
Day 17
Blina-BS vs. PTE-3	-1722255	-2573236 to -871273	Yes	****	<0,0001
Blina-BS vs. PTE-2x19-3	-289095	-1140076 to 561887	No	ns	0.6944
PTE-3 vs. PTE-2x19-3	1433160	582178 to 2284142	Yes	***	0.0004
Day 21
Blina-BS vs. PTE-3	-2787116	-3638098 to -1936134	Yes	****	<0,0001
Blina-BS vs. PTE-2x19-3	-350750	-1201732 to 500232	No	ns	0.5857
PTE-3 vs. PTE-2x19-3	2436366	1585384 to 3287348	Yes	****	<0,0001
Test details	Mean 1	Mean 2	Mean Diff,	SE of diff,	N1	N2	q	DF
Day 4
Blina-BS vs. PTE-3	3138	6208	-3070	354101	5	5	0.01226	60
Blina-BS vs. PTE-2x19-3	3138	2570	568	354101	5	5	0.002268	60
PTE-3 vs. PTE-2x19-3	6208	2570	3638	354101	5	5	0.01453	60
Day 7
Blina-BS vs. PTE-3	1914	16900	-14986	354101	5	5	0.05985	60
Blina-BS vs. PTE-2x19-3	1914	6994	-5080	354101	5	5	0.02029	60
PTE-3 vs. PTE-2x19-3	16900	6994	9906	354101	5	5	0.03956	60
Day 11
Blina-BS vs. PTE-3	2920	254800	-251880	354101	5	5	1.006	60
Blina-BS vs. PTE-2x19-3	2920	69760	-66840	354101	5	5	0.2669	60
PTE-3 vs. PTE-2x19-3	254800	69760	185040	354101	5	5	0.739	60
Day 17
Blina-BS vs. PTE-3	2145	1724400	-1722255	354101	5	5	6.878	60
Blina-BS vs. PTE-2x19-3	2145	291240	-289095	354101	5	5	1.155	60
PTE-3 vs. PTE-2x19-3	1724400	291240	1433160	354101	5	5	5.724	60
Day 21
Blina-BS vs. PTE-3	2484	2789600	-2787116	354101	5	5	11.13	60
Blina-BS vs. PTE-2x19-3	2484	353234	-350750	354101	5	5	1.401	60
PTE-3 vs. PTE-2x19-3	2789600	353234	2436366	354101	5	5	9.73	60
